# Supplementary material for: Widely targeted metabolomics analysis reveals the formation of nonvolatile flavor qualities during oolong tea manufacturing: a case study of Jinguanyin
Source: Front Nutr. 2023 Dec 14;10:1283960. doi: 10.3389/fnut.2023.1283960 (PMC10751955; doi:10.3389/fnut.2023.1283960)
Supplement: Supplementary file 1 [file Table_1.XLSX]

## Sheet: Sheet1
Supplementary Dataset 1：Information of metabolomics data
Q1 (Da)	Q3 (Da)	Molecular Weight (Da)	Formula	Ionization model	Compounds	Class I	Class II	CAS	Level	FL1	FL2	FL3	WT1	WT2	WT3	FT1	FT2	FT3	ST1	ST2	ST3	TT1	TT2	TT3	BF1	BF2	BF3	PT1	PT2	PT3	mix01	mix02	mix03	cpd_ID	kegg_map
74	57	73.064	C2H7N3	[M+H]+	1-Methylguanidine	Nucleotides and derivatives	Nucleotides and derivatives	471-29-4	3	23843	24369	32640	41534	35680	39485	34769	28943	26676	51980	38337	41251	35175	42608	32489	52673	51364	47481	54984	49014	58984	45900	45125	34479	C02294	--
86.1	69.2	85.089	C5H11N	[M+H]+	Piperidine	Alkaloids	Piperidine alkaloids	110-89-4	3	683160	635010	442070	869960	739980	937670	1033700	740690	891530	1184800	1345900	1455100	2512800	1368800	2635300	3804300	2743500	3712400	2032900	3096000	3250100	1183200	1823800	1771400	C01746	ko00960
89.11	72.08	88.1	C4H12N2	[M+H]+	Putrescine	Alkaloids	Alkaloids	110-60-1	3	230900	396980	235120	217030	321970	242510	417950	270360	272280	405870	303750	458190	360800	236500	223440	300730	113190	202300	377440	214240	422570	295790	210950	178550	C00134	ko00330,ko00472,ko00480,ko00960,ko01100,ko01110,ko02010
93.03	75.02	94.042	C6H6O	[M-H]-	Phenol	Phenolic acids	Phenolic acids	108-95-2	3	21861	17803	18201	24541	26688	24212	17114	28664	24195	23526	25306	14159	22968	27719	27694	20063	21516	20190	3007.2	2268.8	6248.5	19920	20193	21496	C00146	ko00350,ko01100
94.98	79.96	95.988	CH4O3S	[M-H]-	Methanesulfonic acid	Organic acids	Organic acids	75-75-2	3	564870	516230	645930	623810	492550	634780	435290	425680	486880	411740	595150	603100	396190	510010	419800	571510	625480	544700	479240	425520	525140	462650	459080	448060	C11145	ko00920,ko01100
101.02	55.02	100.018	C4H4O3	[M+H]+	Succinic anhydride	Organic acids	Organic acids	108-30-5	3	511090	493720	428890	315650	524070	465140	623530	554210	611560	655190	656460	558560	777660	714900	667910	751390	779640	739850	888920	1058400	962130	558150	786890	637120	C19524	--
102.06	56.05	101.048	C4H7NO2	[M+H]+	1-Aminocyclopropane-1-carboxylic acid	Organic acids	Organic acids	22059-21-8	3	1644300	1527000	1601800	1566000	1719800	1548000	1512400	1603000	1453200	1327300	1261400	1202200	1300200	1288100	1038000	1260700	1246900	1216300	1374100	1226000	1147700	1361200	1205600	1289600	C01234	ko00270,ko01100,ko01110
103.12	86.1	102.116	C5H14N2	[M+H]+	Cadaverine	Alkaloids	Alkaloids	462-94-2	3	102740	108890	123720	113770	134060	100970	143110	128380	111140	152740	118250	147060	167800	141270	144640	160300	124550	134580	144080	116290	153800	141070	116220	123130	C01672	ko00310,ko00480,ko00960,ko01100,ko01110
104.07	86	103.063	C4H9NO2	[M+H]+	N,N-Dimethylglycine	Amino acids and derivatives	Amino acids and derivatives	1118-68-9	3	711800	733320	832220	833020	844610	788950	2881100	2872100	2249500	2035300	1832700	1900800	2175200	2619400	2060600	1008400	1052600	1070500	1120600	1029600	1016700	1423300	1326200	1388500	C01026	ko00260,ko01100
104.07	58	103.063	C4H9NO2	[M+H]+	2-Aminoisobutyric acid	Organic acids	Organic acids	62-57-7	2	6197200	6459700	6131600	6286300	7173500	6419300	8007300	7824000	6449700	7134100	7438100	8058300	6343900	6538200	5660100	7613700	7480100	7806700	4260100	3672500	3710100	6270500	6850900	6550700	C03665	--
104.07	68.8	103.063	C4H9NO2	[M+H]+	γ-Aminobutyric acid	Organic acids	Organic acids	56-12-2	3	587260	582210	538640	635530	676700	665610	3155900	3507700	2920100	2262900	2037600	2271900	2792800	3008600	2395500	826350	928980	844600	1100800	969750	1076900	1464100	1434000	1483500	C00334	ko00250,ko00330,ko00410,ko00650,ko00760,ko01100
104.07	59.01	103.063	C4H9NO2	[M+H]+	Methyl 3-aminopropanoate	Amino acids and derivatives	Amino acids and derivatives	4138-35-6	2	7702600	9066300	9380800	8474400	9255300	8707900	10006000	10034000	8846400	9319600	10881000	10586000	8506900	9059800	8213300	11248000	9034400	9443100	5181400	4461700	5053300	8010600	8115500	7801000	--	--
103	59.01	104.011	C3H4O4	[M-H]-	Hydroxypyruvic acid*	Organic acids	Organic acids	1113-60-6	3	72268	58276	46332	35466	49065	37737	53763	30173	20302	46428	43141	49898	41662	56936	57262	26688	35164	35266	60768	51404	49270	38017	42667	34119	C00168	ko00260,ko00630,ko01100,ko01110,ko01200
103	59.01	104.011	C3H4O4	[M-H]-	Tartronate semialdehyde*	Organic acids	Organic acids	2480-77-5	3	12858	36883	36001	20765	31057	23022	17220	14841	18268	16776	21318	13000	26564	42312	28694	29396	23968	10115	32276	24328	21087	20753	31296	13505	C01146	ko00053,ko00630,ko01100
103.04	59.1	104.047	C4H8O3	[M-H]-	3-Hydroxybutyric acid	Organic acids	Organic acids	300-85-6	2	292480	272920	320370	195270	234310	175000	154600	207270	156140	251220	219990	176240	220090	199430	170230	185130	163510	189050	210660	217730	313240	226090	176550	263740	C01089	ko00072,ko00650,ko01100
103.04	57.03	104.047	C4H8O3	[M-H]-	2-Hydroxyisobutyric acid	Organic acids	Organic acids	594-61-6	3	41613	38754	31975	26984	29581	28353	170020	131930	148840	115080	91443	100590	45639	58666	38465	12908	16436	12073	22348	25921	23424	55238	51389	51392	C21297	--
103	59	104.06	C3H4O4	[M-H]-	Malonic acid	Organic acids	Organic acids	141-82-2	3	334490	316470	313280	248620	279460	216330	218450	244090	184330	308130	309110	227420	281570	193700	233450	220480	187760	238960	280670	300500	338930	298650	252740	311790	C00383	ko00061,ko00240,ko00410,ko01100,ko01212
104.1	60.1	104.107	C5H14NO+	[M]+	Choline	Alkaloids	Alkaloids	62-49-7	2	12683000	17595000	16759000	15843000	14447000	16192000	17038000	16644000	14548000	18330000	15800000	17178000	14475000	14811000	14036000	19511000	16237000	16946000	9622900	8905200	8936800	16144000	15124000	15151000	C00114	ko00260,ko00564,ko01100,ko02010
106	60	105.043	C3H7NO3	[M+H]+	L-Serine	Amino acids and derivatives	Amino acids and derivatives	56-45-1	3	3049800	3051800	3094400	2591100	2884200	2704600	2691500	2956100	2114400	1964600	2291100	2346500	2103100	2060900	1990300	3226000	3822000	3237900	2924900	3607900	3401800	3098100	2875400	2795300	C00065	ko00260,ko00261,ko00270,ko00460,ko00600,ko00630,ko00920,ko00970,ko01100,ko01110,ko01200,ko01230,ko02010
107.05	77.04	106.041	C7H6O	[M+H]+	Benzaldehyde	Phenolic acids	Phenolic acids	100-52-7	1	300320	393990	489340	400030	436060	474350	977870	637520	352960	720560	645700	679590	1222000	501630	819600	363920	573730	734400	306880	207470	506310	518640	577600	544480	C00261	ko01100
110.06	65.04	109.053	C6H7NO	[M+H]+	2-Aminophenol	Alkaloids	Phenolamine	95-55-6	3	26127	30069	26686	31152	21527	22169	41435	47001	36366	28297	27343	35996	30629	28894	34635	144070	105920	102810	105910	106350	151680	25883	46531	43187	C01987	ko00380,ko01100
112.05	95	111.043	C4H5N3O	[M+H]+	Cytosine	Nucleotides and derivatives	Nucleotides and derivatives	71-30-7	3	97301	77222	86376	126980	110300	167220	129650	166960	162710	191570	230470	179370	182530	216260	238300	276250	318610	467730	355870	532700	363710	189490	243450	272030	C00380	ko00240,ko01100
112.09	95	111.08	C5H9N3	[M+H]+	Histamine	Alkaloids	Alkaloids	51-45-6	3	72231	60208	66061	96734	81905	74747	73101	100840	97201	117610	143920	92167	119160	138230	154570	163190	215040	203390	195680	347700	215400	125360	145600	181240	C00388	ko00340,ko01100,ko01110
111.02	80	112.027	C4H4N2O2	[M-H]-	Uracil	Nucleotides and derivatives	Nucleotides and derivatives	66-22-8	1	74842	87006	83090	67477	62187	50433	93722	72821	55660	89970	79420	79607	66927	67639	72995	64696	98267	81264	58111	74258	54624	123800	71576	69422	C00106	ko00240,ko00410,ko00770,ko01100
114.07	86	113.059	C4H7N3O	[M+H]+	Creatinine	Organic acids	Organic acids	60-27-5	3	17911	18358	16994	18639	18122	21522	20033	21127	24610	18128	19920	20234	17723	21888	23398	19470	16085	14621	15646	16338	20187	18011	20340	16994	C00791	ko00330,ko01100
116.07	70.1	115.063	C5H9NO2	[M+H]+	L-Proline	Amino acids and derivatives	Amino acids and derivatives	147-85-3	1	239770	289670	267790	196370	245250	199590	280970	276050	228210	361940	278330	306320	486140	418880	354300	604770	518550	580800	472080	386380	549040	428040	248870	245710	C00148	ko00330,ko00332,ko00970,ko01100,ko01110,ko01230,ko02010
116.04	74	117.043	C4H7NO3	[M-H]-	N-Acetyl-L-glycine	Amino acids and derivatives	Amino acids and derivatives	543-24-8	2	8696.4	7613.7	12436	7728.6	17464	10689	5781.6	8505.7	5233.7	15895	6436.4	7508.6	23725	14350	13398	15728	9867.4	11812	10995	12618	19923	10791	9239	14936	--	--
116.1	74	117.054	C3H7N3O2	[M-H]-	Guanidinoacetate	Alkaloids	Alkaloids	352-97-6	3	19095	15947	13879	11727	9702	18379	14014	16109	17041	16575	13581	16758	29017	27821	29884	15563	18761	19719	23403	20342	18606	18345	22345	16739	C00581	ko00260,ko00330,ko01100
118.07	91	117.058	C8H7N	[M+H]+	Indole	Alkaloids	Plumerane	120-72-9	1	26606	19832	14152	32784	33443	37936	31258	30902	23554	59658	64368	61772	67252	94567	87109	116170	116350	123380	144150	134310	137830	67678	70511	68573	C00463	ko00380,ko00400,ko00402,ko01100,ko01110
118.09	101	117.079	C5H11NO2	[M+H]+	5-Aminovaleric acid	Organic acids	Organic acids	660-88-8	3	33738	34580	35674	41663	38767	37915	47984	50107	37202	50107	23860	40725	45203	40515	29043	45266	49342	35297	39726	42625	33356	28790	34346	39754	C00431	ko00310,ko00330,ko01100
118.09	72.1	117.079	C5H11NO2	[M+H]+	L-Valine	Amino acids and derivatives	Amino acids and derivatives	72-18-4	2	6857900	8965500	7961300	10751000	10654000	9982300	13102000	13038000	12922000	18523000	19204000	16378000	27817000	26530000	28151000	51052000	52583000	46037000	44098000	50926000	43277000	23889000	25248000	24797000	C00183	ko00280,ko00290,ko00311,ko00460,ko00770,ko00966,ko00970,ko01100,ko01110,ko01210,ko01230,ko02010
235.16	118.09	117.079	C5H11NO2	[2M+H]+	N-Methyl-α-aminoisobutyric acid	Amino acids and derivatives	Amino acids and derivatives	2566-34-9	3	42242	59154	61028	21973	47183	32078	42337	50262	26307	51143	58651	65520	31983	38968	24587	49303	65045	51347	71230	39724	58666	43005	31153	16444	--	--
118.09	58.07	117.079	C5H11NO2	[M+H]+	Betaine	Alkaloids	Alkaloids	107-43-7	1	4972900	5060400	5239200	4038200	4899800	4244000	5064000	4800100	4144900	5885000	4639500	5214200	4720500	3838300	3915100	5333400	5139300	5136200	5858000	4934000	5551800	5728900	4391700	4391500	C00719	ko00260,ko01100,ko02010
117.02	73	118.027	C4H6O4	[M-H]-	Succinic acid*	Organic acids	Organic acids	110-15-6	1	22486000	23570000	19290000	21845000	19498000	23371000	29556000	24712000	30573000	23703000	26681000	29501000	41637000	39420000	42028000	27070000	36677000	32780000	48885000	52504000	42628000	31560000	31635000	23777000	C00042	ko00020,ko00190,ko00250,ko00310,ko00350,ko00360,ko00620,ko00630,ko00640,ko00650,ko00760,ko00920,ko01100,ko01110,ko01200
117.02	73	118.027	C4H6O4	[M-H]-	Methylmalonic acid*	Organic acids	Organic acids	516-05-2	1	22932000	22709000	18076000	21764000	20761000	23260000	25647000	24981000	26632000	30913000	25142000	28582000	39666000	42680000	43186000	31302000	36968000	33137000	53503000	54335000	44480000	31779000	32650000	25184000	C02170	ko00240,ko00280,ko00640,ko01100
117	59	118.027	C4H6O4	[M-H]-	D-Erythronolactone	Organic acids	Organic acids	15667-21-7	3	307680	314140	218990	151220	121500	174390	362520	310930	324790	198740	197630	232150	27003	32612	28902	20275	39424	24991	70654	48874	63129	114880	129360	107120	--	--
117.06	59	118.063	C5H10O3	[M-H]-	β-Hydroxyisovaleric acid	Organic acids	Organic acids	625-08-1	3	22078	26765	33355	25279	28231	20468	27502	26576	28572	39234	38632	28987	55306	53694	44982	47998	37379	46521	43120	46373	45728	36609	33652	34297	C20827	ko00280,ko01100
118	74	119.022	C3H5NO4	[M-H]-	Aminomalonic acid	Organic acids	Organic acids	1068-84-4	3	912390	949200	707370	949690	835430	968500	1226700	980210	1204900	1055800	1130400	1232300	1692800	1685500	1695300	1274100	1508500	1340400	1998200	2143900	1631400	1277800	1348800	1015900	C00872	--
120.07	74.1	119.058	C4H9NO3	[M+H]+	L-Homoserine*	Amino acids and derivatives	Amino acids and derivatives	672-15-1	3	2156300	2165600	2073200	2034900	2338500	2407000	2133600	2414000	2029900	2203300	2099600	2407600	2202900	2265900	2146100	2927300	3298900	3272200	3598400	2937800	3758500	2920800	2164200	2235000	C00263	ko00260,ko00270,ko00300,ko00920,ko01100,ko01110,ko01230
120.07	74	119.058	C4H9NO3	[M+H]+	L-Threonine*	Amino acids and derivatives	Amino acids and derivatives	72-19-5	3	2253600	2257800	2255800	2208800	2597100	2654600	2577700	2353700	2216900	2291500	2656900	3039800	2444500	2390100	2342700	3456800	3980000	3123100	3652200	3137000	3816300	3114500	3108600	2153700	C00188	ko00260,ko00261,ko00290,ko00860,ko00970,ko01100,ko01110,ko01230,ko02010
120.08	103.05	119.073	C8H9N	[M+H]+	N-Benzylmethylene isomethylamine	Alkaloids	Alkaloids	-	1	2946600	2736400	2877100	5386200	5058300	5473800	4259900	4535800	4599800	4347000	4942100	4189600	7736300	8077300	8281700	23922000	25876000	23671000	26404000	25318000	23790000	11997000	11700000	10994000	--	--
119.04	59.01	120.042	C4H8O4	[M-H]-	Erythrose	Others	Saccharides and Alcohols	583-50-6	3	1327700	1495500	1507700	1309600	1660500	1227900	916380	1371900	1213200	1016400	1427000	1024900	1094000	1024000	1165000	1329100	1403500	1498800	1237800	1035600	1298600	910500	1168000	1404900	C01796	--
119.05	93.03	120.058	C8H8O	[M-H]-	4-Methylbenzaldehyde	Others	Others	104-87-0	2	3161.2	5034	6332.2	6995.8	5075	4508.5	39428	26846	29818	18377	19699	22430	40820	42556	62294	18452	35536	34990	36462	40118	35182	18396	20168	25942	C06758	ko01100
122	105	121.053	C7H7NO	[M+H]+	Benzamide	Phenolic acids	Phenolic acids	55-21-0	3	275480	297780	306600	252310	256150	261440	270210	308460	291920	290240	265460	288210	268090	253510	258400	301150	315280	288460	312040	325390	295330	307050	282250	277470	C09815	--
122.1	105	121.089	C8H11N	[M+H]+	Phenethylamine	Alkaloids	Alkaloids	64-04-0	3	998430	1079100	1035900	913590	914160	901240	1054000	1037400	960430	1033600	1020300	1037100	883010	986920	893790	1082600	1138300	1008300	1183900	1123200	1080200	1008700	973820	936520	C05332	ko00360,ko01100
121.03	92	122.037	C7H6O2	[M-H]-	4-Hydroxybenzaldehyde	Phenolic acids	Phenolic acids	123-08-0	1	43305	79656	75883	109780	58376	75430	72164	95029	95670	142110	168140	180660	203380	243270	299480	239550	231380	210810	693620	687480	657130	218860	182620	198340	C00633	ko01100
105.07	77.04	122.073	C8H10O	[M-H2O+H]+	2-Phenylethanol	Phenolic acids	Phenolic acids	60-12-8	3	298920	283210	297970	246520	287360	277390	343350	303440	276940	290810	330560	326020	266710	229490	271150	312010	367990	286630	328470	361210	321030	321440	281220	307990	C05853	ko00360
122.03	78	123.032	C6H5NO2	[M-H]-	2-Picolinic acid	Organic acids	Organic acids	98-98-6	3	22739	17460	33016	15085	32968	13092	17645	34575	23668	48854	61280	32189	68046	50817	40162	39496	32684	52821	26530	38618	50291	27506	12695	35088	C10164	ko00380,ko01100
126.1	96	125.024	C2H8NO3P	[M+H]+	2-Aminoethylphosphonate	Lipids	Glycerol ester	2041-14-7	3	56388	49288	54246	36534	47516	36778	42703	47822	46703	58230	47401	51954	59447	56315	47175	71285	87894	81980	218170	189300	200820	68670	66388	75136	C03557	ko00440,ko01100,ko02010
126.07	109	125.059	C5H7N3O	[M+H]+	5-Methylcytosine	Nucleotides and derivatives	Nucleotides and derivatives	554-01-8	3	22274	49823	53707	25480	71890	19622	42215	81347	41197	77186	40685	74669	69067	87752	42727	66088	52417	42236	72030	34244	71185	46223	28754	35235	C02376	ko00240,ko01100
126.1	68	125.095	C6H11N3	[M+H]+	1-Methylhistamine	Alkaloids	Alkaloids	501-75-7	3	22360	11690	11891	16646	15482	9379.6	18389	15035	19016	10557	16278	14364	15185	14933	13712	11032	11420	11913	14240	11881	10075	19580	15542	11922	C05127	ko00340,ko01100
125.02	79.02	126.032	C6H6O3	[M-H]-	Methyl 2-furoate	Organic acids	Organic acids	611-13-2	1	16518	11555	13736	22157	15551	24694	13420	26012	26919	20087	19926	19024	69535	97540	78849	54132	54508	49657	94540	81567	76450	52194	42325	48702	--	--
127.05	81.04	126.043	C5H6N2O2	[M+H]+	Imidazol-1-yl-acetic acid*	Organic acids	Organic acids	22884-10-2	3	284140	299390	402600	319260	380150	346930	377490	438920	276370	322320	288890	285100	221930	218100	176570	283010	294920	270580	344790	282810	337610	336130	236470	207080	--	--
127.05	81.04	126.043	C5H6N2O2	[M+H]+	Imidazole-4-Acetic Acid*	Organic acids	Organic acids	645-65-8	3	305470	300380	288940	332480	348090	307190	349220	411650	281120	319000	254250	276130	210160	261210	185860	318930	291990	286050	328220	293130	358570	334940	251160	244890	C02835	ko00340,ko01100
129.07	84	128.059	C5H8N2O2	[M+H]+	5,6-Dihydro-5-methyluracil	Nucleotides and derivatives	Nucleotides and derivatives	696-04-8	3	1974300	2032900	1353100	2205900	1663400	2441400	2095400	1663200	2002900	1312500	1966000	2102000	2494800	1787700	2359800	1848400	1874700	1983100	1040300	2523600	2234600	1200400	2289700	2365900	C00906	--
129.07	56.05	128.059	C5H8N2O2	[M+H]+	Cyclo(Ala-Gly)	Amino acids and derivatives	Amino acids and derivatives	4526-77-6	2	12500000	12424000	12348000	12312000	13767000	15534000	12325000	11995000	11756000	13042000	14104000	11503000	14065000	16233000	15589000	13490000	13484000	11994000	15123000	16135000	14150000	14193000	13303000	13552000	--	--
130.06	103.05	129.058	C9H7N	[M+H]+	Isoquinoline	Alkaloids	Isoquinoline alkaloids	119-65-3	2	62971	30290	32385	59223	44185	39100	69900	48315	76949	97196	80836	95846	151200	151560	134320	179820	194920	205330	232350	267060	249090	106930	78000	116570	C06323	--
130.09	84.08	129.079	C6H11NO2	[M+H]+	Cycloleucine	Amino acids and derivatives	Amino acids and derivatives	52-52-8	1	24071000	23951000	24456000	19513000	21694000	22129000	22633000	21520000	21776000	21502000	23984000	22230000	30750000	27259000	27767000	24484000	26724000	23418000	26204000	25467000	27139000	26103000	24110000	24487000	C03969	--
130.09	84.08	129.079	C6H11NO2	[M+H]+	L-Pipecolic Acid	Organic acids	Organic acids	3105-95-1	1	9441500	9965800	6301700	8865600	7449300	8778300	9530600	8944100	9670600	8412500	9845100	10684000	16720000	11475000	17762000	9976900	9088900	11920000	5351000	11243000	14687000	9083500	11054000	12758000	C00408	ko00310,ko00960,ko01100,ko01110
130.09	84.08	129.09	C5H11N3O	[M+H]+	4-Guanidinobutanal	Others	Others	-	2	27925000	27822000	27732000	25242000	26310000	27225000	26348000	22030000	26656000	26847000	29629000	24800000	33012000	34685000	33332000	21766000	28594000	27722000	30014000	31921000	29639000	28236000	29932000	27760000	--	--
129.02	85.03	130.027	C5H6O4	[M-H]-	Methylenesuccinic acid	Organic acids	Organic acids	97-65-4	3	14920	23274	30509	9344.8	7857.5	17387	23894	7910.2	20032	19731	20130	21755	21565	42078	27986	25110	7653	30256	13589	15290	25546	16664	22356	29158	C00490	ko00660,ko01100
131.12	114.09	130.111	C6H14N2O	[M+H]+	N-Acetylputrescine	Alkaloids	Alkaloids	18233-70-0	3	145040	157690	130330	164970	160510	159780	156490	157140	130660	183420	178160	206990	244320	214380	203200	193650	232430	229390	609920	644540	519790	183890	287680	254570	C02714	ko00330,ko01100
131.13	114.1	130.122	C5H14N4	[M+H]+	Agmatine	Alkaloids	Alkaloids	306-60-5	3	112010	118630	128060	153700	102190	143780	127130	141110	132120	156580	151270	143070	174900	202020	178320	190070	199870	196410	476460	418450	413080	181270	214580	209930	C00179	ko00330,ko01100
132.07	86	131.058	C5H9NO3	[M+H]+	Trans-4-Hydroxy-L-proline	Amino acids and derivatives	Amino acids and derivatives	51-35-4	3	244940	284580	247540	143600	244790	268470	235550	234000	181160	232340	178060	229590	236140	178870	109890	183350	132290	102250	133440	126910	160730	234770	154300	181780	C01157	ko00330,ko01100,ko02010
132.07	73	131.058	C5H9NO3	[M+H]+	cis-4-Hydroxy-D-proline	Amino acids and derivatives	Amino acids and derivatives	2584-71-6	3	163360	260030	104810	105840	112670	118870	186640	91591	154430	87097	119700	124670	75161	72843	64076	62200	167450	103250	179240	115400	103350	88290	65417	76548	C03440	ko00330,ko01100
130.05	58.03	131.058	C5H9NO3	[M-H]-	N-acetyl-beta-alanine	Amino acids and derivatives	Amino acids and derivatives	3025-95-4	3	11578	6086.1	11701	4957.7	12336	8435.1	8259.3	10596	8744.8	13940	10137	5771.9	14494	11888	6612.9	15822	11562	13823	12710	14455	15230	7972.7	7556	13137	C01073	ko00410
130.05	88.04	131.069	C4H9N3O2	[M-H]-	3-Guanidinopropionic acid	Organic acids	Organic acids	353-09-3	3	83823	63359	59591	87457	67741	91560	73985	73361	80616	77673	69420	65009	58440	64321	53462	81267	88633	77738	111930	85854	81609	85062	85519	71145	C03065	--
132.1	69	131.095	C6H13NO2	[M+H]+	6-Aminocaproic acid	Organic acids	Organic acids	60-32-2	3	357800	578060	568150	703430	454690	420660	922150	752760	842170	221380	941920	1272800	2530000	1808900	1862200	1235000	2621400	3195600	2825700	1880100	3065200	1586500	1007700	1415900	C02378	ko01100
132.1	57.1	131.095	C6H13NO2	[M+H]+	6-Deoxyfagomine	Alkaloids	Piperidine alkaloids	197449-09-5	1	931190	1078300	550320	1418400	1276500	1543200	1662100	1110500	1656500	1653000	2034100	2257100	3943600	2010700	3941500	5933100	4204100	5902500	2980500	4830600	5228300	1637600	2891000	2741500	--	--
132.1	86.2	131.095	C6H13NO2	[M+H]+	L-Leucine*	Amino acids and derivatives	Amino acids and derivatives	61-90-5	1	2963200	3056400	2636700	4494600	4815500	4951200	5314500	5078000	5074200	7955900	8223100	7771100	13994000	12407000	13578000	18334000	15953000	16097000	12318000	15640000	14751000	8980700	9576300	8777100	C00123	ko00280,ko00290,ko00966,ko00970,ko01100,ko01110,ko01210,ko01230,ko02010
132.1	86	131.095	C6H13NO2	[M+H]+	L-Norleucine	Amino acids and derivatives	Amino acids and derivatives	327-57-1	1	3345800	3323900	2760300	4971700	5444500	5207300	5769200	5663900	5705200	8459900	9029100	8396800	15437000	13474000	15200000	20513000	17247000	17577000	14065000	17577000	15456000	9701300	10323000	10076000	C01933	--
132.1	86	131.095	C6H13NO2	[M+H]+	L-Isoleucine*	Amino acids and derivatives	Amino acids and derivatives	73-32-5	1	3306100	3401300	2692300	5092000	5224000	5190800	5424900	5226700	5581900	8368700	9025600	8577400	15600000	12590000	15543000	20081000	16774000	17013000	14557000	16255000	15990000	9276900	10029000	9582100	C00407	ko00280,ko00290,ko00460,ko00960,ko00966,ko00970,ko01100,ko01110,ko01210,ko01230,ko02010
131.03	87.04	132.042	C5H8O4	[M-H]-	2-Hydroxy-2-methyl-3-oxobutanoic acid*	Organic acids	Organic acids	71698-08-3	3	54278	60362	57296	56801	57157	60372	55800	60572	53898	57688	60144	62517	71503	85004	72617	71055	71455	66015	78017	78972	86205	64269	67829	59557	C06010	ko00290,ko00650,ko00660,ko00770,ko01100,ko01110,ko01210,ko01230
131.03	87.05	132.042	C5H8O4	[M-H]-	4-Hydroxy-2-Oxopentanoic Acid*	Organic acids	Organic acids	3318-73-8	3	76105	48741	58269	60007	46470	71342	51177	53016	62205	60540	61846	60947	73862	82148	63370	67413	57089	66838	87580	69212	64694	64907	60949	64570	C03589	ko00360,ko01100
131.03	87.05	132.042	C5H8O4	[M-H]-	2-Methylsuccinic acid*	Organic acids	Organic acids	498-21-5	1	585280	532580	585160	612990	589540	634750	527680	565150	566180	669950	669010	670180	686150	769300	701560	638180	653190	686810	777870	692940	800430	668170	640810	629090	--	--
131.03	87.05	132.042	C5H8O4	[M-H]-	Glutaric acid	Organic acids	Organic acids	110-94-1	3	126030	153630	113840	184030	186090	168760	158610	140920	149000	232790	180330	217580	331550	332910	326670	413400	507450	462530	554140	636430	543600	276970	289980	213920	C00489	ko00071,ko00310,ko01100
131.03	87.05	132.042	C5H8O4	[M-H]-	Dimethylmalonic acid*	Organic acids	Organic acids	595-46-0	1	47919	48397	54577	54036	50449	54779	47122	54355	57860	59058	61398	62225	66136	74580	67538	62775	65081	59971	71561	69542	71512	53212	49614	63303	--	--
133.06	74	132.054	C4H8N2O3	[M+H]+	L-Asparagine	Amino acids and derivatives	Amino acids and derivatives	70-47-3	3	224760	182130	187630	237010	235130	281650	292990	337120	207290	254820	301430	330920	392420	409800	377670	630420	747270	707770	577460	694010	655940	408740	396450	369200	C00152	ko00250,ko00460,ko00970,ko01100,ko01110,ko01230
131.07	85	132.079	C6H12O3	[M-H]-	6-Hydroxyhexanoic acid	Organic acids	Organic acids	1191-25-9	2	3789	15637	10723	14885	21873	13418	42150	40211	42293	147560	151340	189530	293150	332580	301460	222360	219530	183310	196290	217770	198030	118430	125320	125020	C06103	--
133	116	132.09	C5H12N2O2	[M+H]+	L-Ornithine	Amino acids and derivatives	Amino acids and derivatives	70-26-8	3	16849	16439	21039	11109	7162	10373	11095	13565	12409	15660	14805	10428	17323	19312	18841	28613	23024	29592	11962	9957.3	14179	15491	17777	15883	C00077	ko00220,ko00330,ko00472,ko00480,ko01100,ko01110,ko01210,ko01230,ko02010
132.03	88.04	133.038	C4H7NO4	[M-H]-	Iminodiacetic acid	Organic acids	Organic acids	142-73-4	3	378640	281380	344320	304760	287950	343610	171190	199500	242790	317240	393020	325240	284670	429150	334860	289250	281590	246250	279010	238050	308330	288860	370680	279800	C19911	--
134.04	74.02	133.038	C4H7NO4	[M+H]+	L-Aspartic acid	Amino acids and derivatives	Amino acids and derivatives	56-84-8	3	1347200	1553500	1671800	1476400	1645400	1386100	1170600	1240200	901810	1413200	1369200	1636500	1232800	1479500	982350	1643600	1521100	1336900	2104500	1657300	2190100	1596800	1290100	1171500	C00049	ko00220,ko00250,ko00260,ko00261,ko00270,ko00300,ko00340,ko00410,ko00460,ko00710,ko00760,ko00770,ko00970,ko01100,ko01110,ko01200,ko01210,ko01230,ko02010
134.06	106.07	133.053	C8H7NO	[M+H]+	Oxindole	Alkaloids	Plumerane	59-48-3	1	91311	99800	87996	116290	124850	141110	130280	158620	144780	222610	215150	246160	218890	279860	248350	1683100	1537300	1650000	1953000	2254100	2183800	679370	581300	566930	C12312	ko00402,ko01110
133.01	71.01	134.022	C4H6O5	[M-H]-	L-Malic acid*	Organic acids	Organic acids	97-67-6	1	2958400	2745200	2727600	3625000	3139800	3611600	3225300	2878600	2754200	3325800	3196500	3467300	4031200	5073600	4540200	4409300	5362500	4340900	4544200	4912300	4369900	3079300	3592800	2847900	C00149	ko00020,ko00620,ko00630,ko00710,ko01100,ko01110,ko01200
133.01	71.01	134.022	C4H6O5	[M-H]-	3-Dehydro-L-Threonic Acid*	Others	Saccharides and Alcohols	-	1	9895800	8812900	9850400	10717000	10136000	10631000	8911700	8616800	10207000	10968000	11456000	10664000	13752000	15766000	15226000	15249000	15078000	14115000	15827000	16529000	14758000	10445000	12329000	10487000	C03064	ko00053,ko01100
133.05	71.01	134.058	C5H10O4	[M-H]-	2,3-Dihydroxy-3-Methylbutanoic Acid	Organic acids	Organic acids	1756-18-9	1	2637700	3177100	3731600	2979100	4447400	3248200	3127100	3426300	2370200	4064400	4153200	3097000	4811300	3300300	3468100	5908200	3565800	5771500	3801700	5440300	6566100	3498300	2849400	4865500	C04039	--
136.04	118.1	135.035	C4H9NO2S	[M+H]+	L-Homocysteine	Amino acids and derivatives	Amino acids and derivatives	6027-13-0	3	18193	21051	30152	12340	14997	18445	16749	23677	11385	12136	18945	14326	9775.7	11047	12514	14013	15668	13167	22452	15963	13364	19774	12658	17980	C00155	ko00270,ko00920,ko01100,ko01110,ko01230
136.06	119	135.054	C5H5N5	[M+H]+	Adenine	Nucleotides and derivatives	Nucleotides and derivatives	73-24-5	1	1813300	2288000	1649700	3476300	2126600	2297500	5287000	3361100	6266700	2941800	3482700	4758200	8980700	5118400	10753000	7599400	6425300	11016000	5928000	7326800	9482500	3530200	5917000	6626200	C00147	ko00230,ko00908,ko01100
135.03	75.01	136.037	C4H8O5	[M-H]-	D-Threonic Acid	Others	Saccharides and Alcohols	3909-12-4	1	2036800	1493600	1786600	1339300	988060	1823700	2262600	3024800	2822400	1305700	1705700	1504500	491550	659190	557120	1265000	1130000	924570	1980200	1538100	1989800	1728500	1297500	1238000	C21649	--
135.05	92.03	136.052	C8H8O2	[M-H]-	Phenyl acetate	Phenolic acids	Phenolic acids	122-79-2	3	15069	15155	17628	17835	17667	9267.5	20066	7632	13105	10622	20551	21351	23206	38628	31483	21858	19325	14997	201280	219160	178370	33118	35554	37351	C00548	--
135.05	92.03	136.052	C8H8O2	[M-H]-	4'-Hydroxyacetophenone	Phenolic acids	Phenolic acids	99-93-4	1	8112	16300	14463	14480	16310	22825	20064	15500	14974	15687	18788	22576	24616	34357	24697	26394	20500	13848	214740	189780	212450	39270	35826	54515	C10700	ko01100
138.06	92.1	137.048	C7H7NO2	[M+H]+	Anthranilic Acid	Phenolic acids	Phenolic acids	118-92-3	3	118110	130600	111300	135480	175350	136920	172970	160290	175380	163350	193280	204960	210010	224560	177400	1510200	1387400	1356300	1026300	1093500	1003400	343140	453120	465220	C00108	ko00380,ko00400,ko00998,ko01058,ko01100,ko01110,ko01230
138.06	78	137.048	C7H7NO2	[M+H]+	Nicotinic Acid Methyl Ester(Methyl Nicotinate)	Alkaloids	Pyridine alkaloids	93-60-7	3	40119	30519	38599	42499	52328	38134	42894	31348	56079	75824	58377	77388	69691	93287	91365	58674	63710	59801	13788	12464	8246	49479	56192	69804	--	--
138.09	103	137.084	C8H11NO	[M+H]+	L-Tyramine	Amino acids and derivatives	Amino acids and derivatives	51-67-2	2	61644	57135	26554	46120	32996	46013	41051	32866	47891	48614	68675	62535	234540	25332	42959	35934	39309	35524	38015	55931	61512	25708	74822	50463	C00483	ko00350,ko00950,ko01100,ko01110
137.02	93.04	138.032	C7H6O3	[M-H]-	Protocatechualdehyde	Phenolic acids	Phenolic acids	139-85-5	3	60233	55344	21994	81678	53586	54508	50548	61685	57287	101920	106370	87758	152780	116040	141730	152240	198290	154120	1278000	1383100	1281700	264320	223520	221050	C16700	ko00950
137.02	93	138.032	C7H6O3	[M-H]-	4-Hydroxybenzoic acid	Phenolic acids	Phenolic acids	99-96-7	1	19500	64889	58121	76756	60458	49678	63275	39279	73892	118970	130680	83496	127030	97038	121430	204230	213430	168920	1648800	1400600	1443700	261990	220220	243320	C00156	ko00130,ko00790,ko01100,ko01110
137.03	108.02	138.032	C7H6O3	[M-H]-	Salicylic acid	Phenolic acids	Phenolic acids	69-72-7	3	15795	16182	15740	27605	22301	18171	26919	25852	22010	21779	26707	31410	15584	26657	29261	21825	28879	31440	72776	87176	65106	47372	72398	37300	C00805	ko00360,ko01100,ko01110,ko04075
140	99	139.027	C6H5NO3	[M+H]+	4-Nitrophenol	Phenolic acids	Phenolic acids	100-02-7	3	28126000	23928000	15682000	25461000	19748000	23287000	23812000	29756000	27343000	27958000	32458000	26844000	18856000	19095000	19061000	27326000	23495000	20664000	23844000	21396000	32906000	18554000	22580000	27414000	C00870	--
138.02	108.02	139.027	C6H5NO3	[M-H]-	2-Nitrophenol	Phenolic acids	Phenolic acids	88-75-5	3	118890	106960	117070	102420	118470	113130	84482	105290	83681	105540	110900	94096	196910	225170	190990	178810	218020	242150	118170	154600	141310	130480	144840	120670	C01988	--
142.1	124.09	141.09	C6H11N3O	[M+H]+	Histidinol	Alkaloids	Alkaloids	501-28-0	3	16146000	14638000	17934000	15147000	14744000	15908000	12629000	16404000	15537000	15633000	17634000	16373000	18223000	22606000	20685000	14416000	16890000	16265000	18684000	18988000	16668000	16087000	17384000	17693000	C00860	ko00340,ko01100,ko01110,ko01230
144.08	84.06	143.069	C5H9N3O2	[M+H]+	2-Amino-4,5-dihydro-1H-imidazole-4-acetic acid	Alkaloids	Alkaloids	69098-41-5	2	547060	558050	488090	459410	421230	465460	340020	433530	434290	502290	634910	642910	617060	623710	643770	594870	540810	507240	526450	496350	502020	483380	551900	473180	--	--
144.1	84.08	143.095	C7H13NO2	[M+H]+	1-Methylpiperidine-2-carboxylic acid	Organic acids	Organic acids	7730-87-2	3	578580	379860	376760	378880	413320	495920	347440	353860	451150	446710	519460	515660	513830	500030	592360	515180	535670	493410	499510	469760	434530	517970	450500	499380	--	--
144.1	98.09	143.095	C7H13NO2	[M+H]+	L-Cyclopentylglycine	Amino acids and derivatives	Amino acids and derivatives	2521-84-8	1	1966600	1807500	1943100	1555700	1690300	1684400	1628800	1798300	1474100	1954700	1983700	1786500	1789600	1688200	1600500	2328000	2335100	2008600	2012400	1769300	1742400	1869000	1718300	1735300	--	--
144.1	84.08	144.092	C7H14NO2+	[M]+	D-Proline betaine	Amino acids and derivatives	Amino acids and derivatives	1195-94-4	3	267200	172860	258800	256330	206570	240310	141130	172540	183500	271640	267920	247570	266930	276810	277090	247560	209380	288750	213800	273010	211720	147740	267920	267740	C21514	--
143.11	143.11	144.115	C8H16O2	[M-H]-	Valproic Acid	Organic acids	Organic acids	99-66-1	3	298540	326940	315150	338950	355860	314060	356540	322630	332640	295310	308160	281870	321890	286020	366220	312820	289680	333410	342870	361430	333050	459910	292780	307000	--	--
146.06	118.06	145.053	C9H7NO	[M+H]+	Indole-3-carboxaldehyde	Alkaloids	Plumerane	487-89-8	1	40615	40923	43382	64759	62088	52904	44061	61201	54028	104790	108730	97144	154650	173410	150710	249010	250480	261640	300250	268720	291300	136840	126940	134530	C08493	--
146.08	86	145.074	C6H11NO3	[M+H]+	4-Acetamidobutyric acid	Organic acids	Organic acids	3025-96-5	3	143090	135930	123390	66411	86149	71486	163590	204650	164070	124370	89724	110000	109290	73475	94436	202210	161990	133470	617580	539710	564850	175670	148010	150420	C02946	ko00330,ko01100
146.08	82.07	145.074	C6H11NO3	[M+H]+	N-Methyl-Trans-4-Hydroxy-L-Proline	Amino acids and derivatives	Amino acids and derivatives	4252-82-8	3	267440	391090	339090	246250	344530	301160	339420	365370	228210	348300	248610	321020	279700	207100	164600	353770	330010	295350	312460	249700	323070	380950	223750	255680	--	--
146.09	87	145.085	C5H11N3O2	[M+H]+	4-Guanidinobutyric acid	Organic acids	Organic acids	463-00-3	1	578350	471260	394600	566230	558860	541200	503400	558450	536390	609210	698880	718480	729790	853790	823530	747120	791710	859200	745150	839230	683720	624400	715080	695510	C01035	ko00330,ko01100
146.17	72.2	145.158	C7H19N3	[M+H]+	Spermidine	Alkaloids	Alkaloids	124-20-9	3	24385	28987	26520	17771	17774	30214	30161	26409	13083	25617	29032	20948	19822	17740	17212	28737	28553	14958	21230	18534	17188	28703	19273	21610	C00315	ko00330,ko00410,ko00480,ko00940,ko01100,ko02010
145.01	57.03	146.022	C5H6O5	[M-H]-	2-Methyl-3-oxosuccinic acid	Organic acids	Organic acids	-	3	8089.5	22301	17035	28137	11531	21784	16866	6675.5	10420	20367	22876	24969	11213	8023.2	11260	22712	20805	12687	3761.2	6730.2	1243	11749	21668	10963	C06030	ko00660
145.01	101	146.022	C5H6O5	[M-H]-	α-Ketoglutaric acid	Organic acids	Organic acids	328-50-7	3	244350	315940	430840	327510	556230	327610	166520	203250	170090	322580	306550	218140	250410	174010	156420	378970	232980	375090	55551	61259	81465	219060	209870	353030	C00026	ko00020,ko00040,ko00053,ko00220,ko00250,ko00300,ko00310,ko00340,ko00430,ko00630,ko00650,ko00660,ko01100,ko01110,ko01200,ko01210,ko01230
147.04	103	146.037	C9H6O2	[M+H]+	Coumarin	Lignans and Coumarins	Coumarins	91-64-5	1	414840	408480	389250	310080	342360	301840	324950	361710	345610	517270	456950	467000	670360	705850	691770	479810	458470	469780	467830	434140	430460	456800	430780	462020	C05851	ko00940,ko01110
145.05	101	146.058	C6H10O4	[M-H]-	Adipic Acid*	Organic acids	Organic acids	124-04-9	1	115850	104840	119970	181370	161470	205280	109620	125590	132510	306220	390500	345980	800320	978980	942260	1140800	1292900	1285700	1282300	1532000	1349900	476120	496250	465990	C06104	ko01100
145.05	83.05	146.058	C6H10O4	[M-H]-	2-Acetyl-2-Hydroxybutanoic Acid	Organic acids	Organic acids	-	3	21590	20399	16001	33153	39070	42291	23263	22635	25185	45967	49243	49761	164780	131010	136220	191390	291640	235940	188180	260400	242170	80737	73571	92883	C06006	ko00290,ko01100,ko01110,ko01210,ko01230
145.05	101	146.058	C6H10O4	[M-H]-	2-Methylglutaric acid*	Organic acids	Organic acids	617-62-9	1	100140	77723	81084	183480	139730	159600	106310	100610	124720	311300	257960	262190	734540	604210	705420	1049000	1214200	1020400	1245300	1300800	1146100	434920	530530	504970	--	--
145.06	109.04	146.058	C6H10O4	[M-H]-	2,2-Dimethylsuccinic acid	Organic acids	Organic acids	597-43-3	3	9910.5	5689.2	7878.2	7858	5711.5	7363.2	5196	4165	8848.2	10841	11532	10431	22262	34999	28237	7861	9896.5	8356.5	18865	12186	19856	11421	6864	10906	--	--
147.08	84	146.069	C5H10N2O3	[M+H]+	L-Glutamine	Amino acids and derivatives	Amino acids and derivatives	56-85-9	3	782400	846000	845850	1048400	1171100	1210400	1395200	1389500	1416300	2218700	2034400	2137000	3343900	3437100	3433200	5381700	5615200	5416900	5093500	5556100	5686900	2687200	2709100	2559200	C00064	ko00220,ko00230,ko00240,ko00250,ko00630,ko00750,ko00910,ko00970,ko01100,ko01230,ko02010
147.11	84	146.106	C6H14N2O2	[M+H]+	L-Lysine	Amino acids and derivatives	Amino acids and derivatives	56-87-1	3	781250	795810	860860	1092600	1069300	1098200	1424000	1321200	1347200	2013000	2012900	1975500	3188200	3253100	3344200	5131000	5425700	5342200	5066000	5087200	5569800	2466600	2586700	2721000	C00047	ko00300,ko00310,ko00780,ko00960,ko00970,ko01100,ko01110,ko01210,ko01230,ko02010
146.05	102.06	147.053	C5H9NO4	[M-H]-	L-threo-3-Methylaspartate	Amino acids and derivatives	Amino acids and derivatives	6061-13-8	1	1215400	810830	1074000	1183500	863340	1272200	627830	847930	976220	456130	934910	648760	291740	500400	335180	498580	511370	403240	524760	322750	480400	776180	847840	702180	C03618	ko00630,ko00660,ko01100,ko01200
148.06	84	147.053	C5H9NO4	[M+H]+	L-Glutamic acid	Amino acids and derivatives	Amino acids and derivatives	56-86-0	1	595610	663250	692760	522810	687420	627910	628370	614620	511260	362110	337900	368170	162890	131980	121610	279610	278820	263560	198600	234200	252480	529390	366550	424180	C00025	ko00220,ko00250,ko00330,ko00332,ko00340,ko00430,ko00480,ko00630,ko00650,ko00660,ko00860,ko00910,ko00970,ko01100,ko01110,ko01200,ko01210,ko01230,ko02010
148.06	88	147.053	C5H9NO4	[M+H]+	O-Acetylserine	Amino acids and derivatives	Amino acids and derivatives	5147-00-2	3	538790	633480	484390	482100	440970	528470	647330	555560	556160	783390	847250	883260	941450	931820	761670	556950	522660	617100	588710	645030	672880	750540	665060	590430	C00979	ko00270,ko00908,ko00920,ko01100,ko01110,ko01200,ko01230,ko04122
148.08	103.06	147.068	C9H9NO	[M+H]+	(E)-Cinnamamide	Others	Others	22031-64-7	3	59592	52268	65449	46767	63982	47958	51785	61995	70076	62275	62658	53641	49570	49393	22639	55488	73771	58198	85043	60168	88259	50814	62370	69340	--	--
148.09	74.02	147.09	C6H13NO3	[M+H]+	(2S,3R,4S)-4-Hydroxyisoleucine	Amino acids and derivatives	Amino acids and derivatives	55399-93-4	3	287930	280940	266450	237840	290000	215970	237470	280530	224110	213210	146230	201510	99039	139390	145610	204280	119260	163520	179500	111950	161090	197170	152570	189110	--	--
148.1	74.02	147.09	C6H13NO3	[M+H]+	4-Hydoxy-L-Isoleucine	Amino acids and derivatives	Amino acids and derivatives	781658-23-9	3	164640	208820	211050	160890	198440	184950	174030	218610	147330	140970	118690	119100	105190	111760	112600	145900	138670	119930	115560	82476	86927	196230	125790	149220	--	--
149.02	65.04	148.016	C8H4O3	[M+H]+	Phthalic anhydride	Phenolic acids	Phenolic acids	85-44-9	1	1525200	1613900	1349400	1545300	1603200	1519700	1479800	1350800	1314800	2092200	1355400	1242900	1671700	1253900	1221800	1410800	1908900	1658100	1720100	1735300	1550700	1251900	1323900	1345400	--	--
149.06	103.06	148.052	C9H8O2	[M+H]+	Cinnamic acid	Phenolic acids	Phenolic acids	140-10-3	3	113810	143460	102100	200070	163950	210640	99078	80332	108210	90230	48796	64874	59314	48452	45831	40555	57015	64895	407690	379060	341710	148290	137140	128170	C00423	ko00130,ko00360,ko00940,ko00998,ko01100,ko01110
149.09	91.05	148.089	C10H12O	[M+H]+	Benzylacetone	Others	Others	2550-26-7	3	52988	22427	45041	243660	260390	239970	146930	131320	166760	418360	415620	402080	987140	1031200	977000	1702300	1756200	1749600	951790	1009800	970170	588310	576350	586730	--	--
150.06	61	149.051	C5H11NO2S	[M+H]+	L-Methionine	Amino acids and derivatives	Amino acids and derivatives	63-68-3	3	119360	133280	125600	124710	112940	107220	83042	96379	154910	229400	214300	207590	203860	181880	172740	136220	152050	269360	196820	226010	249530	151750	172980	175240	C00073	ko00270,ko00966,ko00970,ko01100,ko01110,ko01210,ko01230
150.08	133	149.07	C6H7N5	[M+H]+	1-Methyladenine	Nucleotides and derivatives	Nucleotides and derivatives	5142-22-3	1	123910	134960	107000	178190	155180	141890	145710	97544	162900	118430	140520	135390	99187	89627	111980	161280	137360	157810	105080	115080	119760	115230	181450	126710	C02216	--
149.01	87	150.016	C4H6O6	[M-H]-	L-Tartaric acid	Organic acids	Organic acids	87-69-4	3	75858	52954	83286	52716	28608	70171	62318	79463	84288	46832	73418	81572	58050	75278	66843	89413	76637	57981	60373	49382	75284	88318	91820	79410	C00898	ko00630,ko01100
149.05	75.01	150.053	C5H10O5	[M-H]-	D-Ribose	Others	Saccharides and Alcohols	50-69-1	1	230960	182240	184750	248550	156010	200440	276710	213530	241680	239780	189050	213830	244200	337680	251940	279770	322440	240070	375770	321240	287110	278100	234330	177040	C00121	ko00030,ko01100,ko02010
149.05	59.01	150.053	C5H10O5	[M-H]-	DL-Xylose	Others	Saccharides and Alcohols	25990-60-7	3	137740	124110	108910	146510	113450	159480	126410	155700	131850	114730	159140	117110	93869	158020	88062	128720	127800	106550	141560	123670	124690	129190	123060	145830	--	--
149.05	59.01	150.053	C5H10O5	[M-H]-	D-Arabinose	Others	Saccharides and Alcohols	28697-53-2	3	113680	105380	136100	119660	109960	126600	109780	128450	109860	107520	134350	112690	104830	128060	115010	120790	153100	109380	153220	136530	97986	114060	130330	114100	C00216	--
149.06	74.9	150.068	C9H10O2	[M-H]-	Benzyl acetate	Organic acids	Organic acids	140-11-4	3	65795	62904	96392	58804	67611	87461	70923	70179	67908	73823	80801	81952	101620	99631	89477	84044	74801	86901	83534	79707	90778	158630	69089	75587	C15513	--
151.08	91.05	150.068	C9H10O2	[M+H]+	2-Methoxy-4-ethenylphenol	Phenolic acids	Phenolic acids	7786-61-0	3	59894	53870	70686	56969	53839	66015	47156	64149	49710	66787	58091	49252	16918	30289	22734	33876	31446	20328	17388	28529	29137	52977	45914	35112	C17883	--
152.06	135	151.049	C5H5N5O	[M+H]+	Isoguanine	Nucleotides and derivatives	Nucleotides and derivatives	3373-53-3	3	45685	57362	69522	72358	49224	37214	43722	63816	58216	94922	72475	65935	75968	90867	92731	93456	85715	89235	95045	90057	94644	69312	65968	64042	--	--
152.06	135	151.049	C5H5N5O	[M+H]+	Guanine	Nucleotides and derivatives	Nucleotides and derivatives	73-40-5	1	52339	64523	70092	71900	56485	59276	67563	70886	86775	117430	122540	118440	210680	165590	258610	193920	194290	232640	166920	251090	218970	89365	154370	149980	C00242	ko00230,ko01100
152.11	91.06	151.1	C9H13NO	[M+H]+	2,4,6,6-Tetramethyl-3(6H)-pyridinone	Alkaloids	Pyridine alkaloids	203524-64-5	3	18201	18802	11239	18748	14774	14319	18862	13112	15960	19443	19039	15169	14018	10133	14246	25271	33449	20404	15497	13107	14819	15764	13029	16294	--	--
153.05	136.03	152.045	C4H4N6O	[M+H]+	8-Azaguanine	Nucleotides and derivatives	Nucleotides and derivatives	134-58-7	3	34492	30891	12143	38042	37249	41885	33199	26500	42176	38449	51399	51355	29999	20643	52930	20144	35755	44351	20627	39037	27005	24339	37505	36372	--	--
151.04	93.03	152.047	C8H8O3	[M-H]-	Phenoxyacetic acid	Phenolic acids	Phenolic acids	122-59-8	3	15507	18510	30477	24228	25892	28058	17764	22218	18679	19315	31705	40712	29412	29325	30400	15678	23194	28937	20909	16915	20760	13024	14338	17623	C02181	--
153.05	65.04	152.047	C8H8O3	[M+H]+	Isovanillin	Phenolic acids	Phenolic acids	621-59-0	3	1543100	1464700	1477100	1563500	1625500	1385300	1374900	1335300	1410700	1622200	1770400	1850000	2568300	2442800	2603700	3178700	2997100	3206800	1872500	2002300	2126900	2062100	1746400	1854000	--	--
151.04	77.04	152.047	C8H8O3	[M-H]-	2-hydroxymethyl benzoic acid	Phenolic acids	Phenolic acids	612-20-4	3	6931.8	7917.2	2570.5	4595.2	5159.2	7732.5	7201	6701.8	4629.5	7238.2	2974.4	3089.5	4131	7216	9277.5	2061.2	5157.5	4637.5	3596.2	6699.5	6689.8	8255.5	6711.5	4641	C10804	--
151.04	136	152.047	C8H8O3	[M-H]-	Vanillin	Phenolic acids	Phenolic acids	121-33-5	2	33413	30469	39744	53396	36342	51290	32976	27448	51829	59764	27090	57683	56684	47072	59466	76260	94162	84888	136790	131380	134500	49403	45423	83792	C00755	ko00998,ko01100,ko01110
151.06	71	152.068	C5H12O5	[M-H]-	D-Arabitol	Others	Saccharides and Alcohols	488-82-4	1	11838	12487	10907	11020	4682.2	10040	12280	6520.3	9121.9	8131.4	13948	8324.3	19669	20919	17870	10315	10952	15034	16258	16464	18255	15830	24922	12745	C01904	ko00040,ko01100
153.13	83.05	152.12	C10H16O	[M+H]+	cis-Citral	Organic acids	Organic acids	5392-40-5	3	18905	15534	20230	18250	11973	19055	15802	17123	21743	16742	22191	20677	21005	24869	26291	15003	19467	17851	15593	19905	23081	14764	19372	21723	C09847	ko01110
153.13	107.09	152.12	C10H16O	[M+H]+	Perillyl alcohol	Terpenoids	Monoterpenoids	57717-97-2	1	260060	212740	176320	195750	196200	211430	256960	186270	249620	187770	229580	187440	211530	175600	283100	122450	189420	219490	185220	194140	184960	284880	193210	158330	C22272	--
154.09	137	153.079	C8H11NO2	[M+H]+	Dopamine	Alkaloids	Phenolamine	51-61-6	3	332810	297300	324890	370350	376130	355910	337800	338590	309840	322480	296270	240450	117550	153420	118000	322030	254650	228120	219530	213880	202010	237400	256180	315540	C03758	ko00350,ko00950,ko00965,ko01100,ko01110
155.01	119.04	154.005	C5H3ClN4	[M+H]+	6-Chloropurine	Nucleotides and derivatives	Nucleotides and derivatives	87-42-3	3	67641	84804	62052	77940	77031	58695	72932	59748	70600	65029	69615	62158	63454	79240	61210	69184	77165	73424	75953	81949	61939	73898	65139	64104	--	--
153.02	109.03	154.027	C7H6O4	[M-H]-	2,5-Dihydroxybenzoic acid; Gentisic Acid*	Phenolic acids	Phenolic acids	490-79-9	1	27759	34275	43860	26657	55807	41761	38691	42813	40873	52103	58127	42792	54747	59495	46381	49175	34336	43829	616760	559050	523320	116080	81252	140940	C00628	ko00350,ko01100
153.02	109.03	154.027	C7H6O4	[M-H]-	3,4-Dihydroxybenzoic acid (Protocatechuic acid)*	Phenolic acids	Phenolic acids	99-50-3	1	69471	97883	95046	100450	92120	47064	80767	68618	93239	124630	97229	104840	109200	101700	122680	78155	104110	103930	1175500	1334900	1256300	219340	266850	229800	C00230	ko01100,ko01110
153.02	109.03	154.027	C7H6O4	[M-H]-	2,3-Dihydroxybenzoic Acid*	Phenolic acids	Phenolic acids	303-38-8	1	74009	59988	88172	51652	101630	67210	124340	104910	92807	104940	97410	85514	95717	93355	99894	95641	83708	95897	1250500	1063900	1324000	214880	194220	286340	C00196	ko01110
156.08	110	155.069	C6H9N3O2	[M+H]+	L-Histidine	Amino acids and derivatives	Amino acids and derivatives	71-00-1	3	214990	158020	236350	394130	359090	382600	232540	275230	351820	432350	435330	433420	565460	621650	689180	964890	1161100	1316800	1230000	1351400	1106000	579800	664250	650770	C00135	ko00340,ko00410,ko00970,ko01100,ko01110,ko01230,ko02010
156.1	84.08	155.095	C8H13NO2	[M+H]+	Scopine	Alkaloids	Tropan alkaloids	498-45-3	3	40979	33152	29579	36898	37231	38676	27769	33262	38899	30912	37295	20338	38333	53738	51054	22477	23746	43972	45267	43960	34923	37851	31210	40651	--	--
157	130	156.069	C10H8N2	[M+H]+	3-Indoleacetonitrile	Alkaloids	Plumerane	771-51-7	3	1244.5	4724.4	4735.3	5073.6	3180.2	10081	10726	7595.8	6660.3	14464	9521.6	11471	20909	32527	18451	39865	31081	44577	50608	36636	55873	13268	18988	21644	C02938	ko00380,ko01100
158.12	95.09	157.11	C8H15NO2	[M+H]+	TranexamicAcid	Organic acids	Organic acids	1197-18-8	3	1180700	1096000	1191600	1064400	1235200	1207300	1138100	1102200	1008400	1075900	1212000	1004800	1332200	1359800	1373500	1194300	1180100	1134200	1517700	1372500	1247200	1282400	1172900	1170600	--	--
157.16	157.2	158.167	C10H22O	[M-H]-	1-Decanol	Others	Saccharides and Alcohols	112-30-1	3	497920	505060	501950	539930	547500	575030	579680	563850	574430	539270	554610	532880	512890	515930	544020	516550	541530	569110	629330	591310	633110	778780	559780	589010	C01633	--
158.08	116.07	159.09	C7H13NO3	[M-H]-	5-Acetamidopentanoic Acid	Organic acids	Organic acids	1072-10-2	3	163320	171790	193710	187870	191160	161070	128520	153420	144690	177340	192990	170740	252110	232260	218640	188750	162800	181370	192260	195870	220210	191780	175900	185110	C03087	ko00310,ko01100
161.06	115	160.052	C10H8O2	[M+H]+	6-MethylCoumarin	Lignans and Coumarins	Coumarins	92-48-8	3	13217	19889	18714	15259	15331	21946	12073	18327	11226	21713	15043	26527	24580	26821	26742	11974	30465	16726	20063	19155	34414	17046	14741	17584	--	--
159.07	97.07	160.074	C7H12O4	[M-H]-	2-Propylsuccinic acid	Organic acids	Organic acids	618-57-5	3	2563.5	7152.5	4092	2570	12744	5600	4594	3570.8	4597.5	7112.8	17385	7640.2	9195.2	6091	11716	34952	25539	17320	22365	29722	27140	7158.5	10717	4581.2	C16657	--
161.09	143.08	160.085	C6H12N2O3	[M+H]+	Daminozide	Alkaloids	Alkaloids	1596-84-5	3	11920	18556	14347	15460	16364	11937	14246	18825	14171	10204	20317	13736	17011	19512	23455	15699	14974	14308	12838	29162	14181	19468	16807	20811	C10996	--
161.11	144	160.1	C10H12N2	[M+H]+	Tryptamine	Alkaloids	Plumerane	61-54-1	3	173050	175760	161200	145540	141280	160140	159840	173970	157500	155300	163290	154670	116630	117040	104590	143260	131550	123100	209070	211160	166550	183420	167460	124800	C00398	ko00380,ko00901,ko01100,ko01110
162.06	116.05	161.048	C9H7NO2	[M+H]+	2,4-Dihydroxyquinoline	Alkaloids	Quinoline alkaloids	86-95-3	3	31595	15768	35227	29509	21568	29718	25942	21660	28426	34249	20169	22523	20722	18040	11606	31497	27957	32398	37444	23146	28262	18532	32569	20980	C16716	--
162.08	98	161.069	C6H11NO4	[M+H]+	DL-2-Aminoadipic acid	Alkaloids	Alkaloids	542-32-5	3	240220	310690	328130	180630	288430	222090	246160	246860	171610	253540	190890	260680	253000	220420	148170	373340	292880	249680	346210	230430	328840	314390	178130	166220	C00956	ko00300,ko00310,ko00311,ko01100,ko01110,ko01210,ko01230
160.06	98	161.069	C6H11NO4	[M-H]-	N-Acetyl-L-threonine	Amino acids and derivatives	Amino acids and derivatives	17093-74-2	3	78769	77916	118920	68266	100340	132310	110300	117740	64855	121430	115250	75988	114360	128920	97820	178340	140390	199480	250030	239300	245680	125260	100660	151160	--	--
162.11	79.1	161.105	C7H15NO3	[M+H]+	5-Aminocycloheptane-1,2,3-triol	Alkaloids	Alkaloids	-	1	19256	15553	7162.1	19460	30611	17970	23378	17996	23802	21873	18801	18248	14799	14041	22172	22871	14839	16741	12306	15430	13681	13883	14625	25677	--	--
161	73	162.016	C5H6O6	[M-H]-	4-Hydroxy-2-oxoglutaric acid	Organic acids	Organic acids	1187-99-1	3	97596	79299	56386	74238	49583	91237	65818	87510	52544	75966	72465	73977	85133	75859	98324	68668	92793	59226	36875	65606	51487	68563	87142	60960	C01127	ko00630,ko01100
161.03	133.03	162.032	C9H6O3	[M-H]-	Umbelliferone	Lignans and Coumarins	Coumarins	93-35-6	3	177420	126720	169170	160990	153660	92414	78075	127530	122220	84111	109700	74551	45092	47149	65849	85934	53009	57910	82892	68823	63584	116700	103690	100870	C09315	ko00940,ko01110
161.05	71.01	162.053	C6H10O5	[M-H]-	1,6-anhydro-β-D-glucose	Others	Saccharides and Alcohols	498-07-7	3	99055	64028	75570	84708	41975	85978	47277	60760	69183	32873	75468	52093	19978	50446	25968	33286	41633	40279	46201	23704	26947	78640	53472	49197	--	--
163.08	91.1	162.068	C10H10O2	[M+H]+	4-MethoxycinnaMaldehyde	Phenolic acids	Phenolic acids	1963-36-6	3	47442	51735	47290	31237	42904	49679	44414	29195	46038	48424	40039	42325	46628	53111	31050	56475	47138	63488	52674	50436	47542	33565	38988	36094	C10475	--
164.07	104	163.067	C6H13NO2S	[M+H]+	L-Methionine methyl ester	Amino acids and derivatives	Amino acids and derivatives	10332-17-9	3	57464	65681	71992	61622	76724	63090	60666	40353	52242	61454	64928	64364	44994	44675	37488	15705	25905	27005	13196	11441	8405.7	62059	43882	38850	--	--
164.07	56.05	163.067	C6H13NO2S	[M+H]+	L-Homomethionine	Amino acids and derivatives	Amino acids and derivatives	25148-30-5	3	263470	245340	241510	256300	223460	286960	251860	225590	247240	433190	351270	421230	720700	607190	571700	640430	596530	457600	605670	523360	634350	352740	333580	299650	C17213	ko00966,ko01110,ko01210
163.04	119.05	164.047	C9H8O3	[M-H]-	2-Hydroxycinnamic acid	Phenolic acids	Phenolic acids	583-17-5	1	138450	193490	148980	169160	162440	196380	925800	937030	938290	720280	706340	710210	1534500	1391100	1787000	800160	924110	904950	1086500	983900	1080700	713630	665350	648530	C01772	ko00360,ko00940,ko01100,ko01110
165.05	119.05	164.047	C9H8O3	[M+H]+	4-hydroxyphenyl acrylaldehyde	Others	Others	-	3	63746	20406	56064	32126	16787	72730	87580	145090	130680	87314	93950	119200	159170	179330	153150	146200	100640	128180	122560	109630	105020	97324	130520	63881	--	--
163.04	91	164.047	C9H8O3	[M-H]-	Phenylpyruvic acid	Organic acids	Organic acids	156-06-9	3	48380	41062	38684	69832	77044	64640	59780	38574	50751	54393	37569	60922	88574	80854	74353	193130	226590	225300	185750	175670	213830	110240	100430	103420	C00166	ko00360,ko00400,ko00960,ko01100,ko01110,ko01210,ko01230
163.04	119.05	164.047	C9H8O3	[M-H]-	3-Hydroxycinnamic Acid	Phenolic acids	Phenolic acids	14755-02-3	1	103560	112560	104810	80108	173860	158880	912450	864330	781970	594250	725220	648290	1191700	1188800	1225500	861760	972800	850320	1015200	989790	872980	628790	578870	561560	C12621	ko00360,ko01100
163	59.01	164.068	C6H12O5	[M-H]-	Rhamnose	Others	Saccharides and Alcohols	3615-41-6	3	95606	61482	77708	71627	49645	63612	104290	112770	115700	61470	66532	71337	34198	28542	27797	46139	30736	36998	86335	84296	96856	89894	47492	58733	C00507	ko00051,ko01100
163.2	101	164.068	C6H12O5	[M-H]-	1,5-Anhydro-D-glucitol	Others	Saccharides and Alcohols	154-58-5	3	53115	83020	73005	74167	86057	68612	58627	55434	57266	78613	100010	85631	64506	91630	87067	94500	87804	83459	82346	79992	95029	94536	61274	85753	C07326	--
165.09	91.05	164.084	C10H12O2	[M+H]+	4-Phenylbutyric acid	Organic acids	Organic acids	1821-12-1	3	74802	128220	113970	73174	96928	74667	262240	226520	196230	117500	85489	98150	149880	180780	148510	56764	32326	59220	46352	34159	40249	136900	67140	89262	--	--
164.04	120	165.043	C8H7NO3	[M-H]-	2-(Formylamino)benzoic acid	Phenolic acids	Phenolic acids	3342-77-6	3	5912.2	7175.5	19260	23195	15644	22287	13513	21222	24868	15158	18198	32942	42352	43268	43753	39744	27377	28171	64906	104680	74110	15583	40474	32896	C05653	ko00380,ko01100
166.05	102	165.046	C5H11NO3S	[M+H]+	L-Methionine Sulfoxide	Amino acids and derivatives	Amino acids and derivatives	3226-65-1	3	2099800	2012500	2201600	1951900	2028600	2097700	1775700	2104600	2020900	2196400	2096100	1957100	2411900	2725800	2556300	2005500	2235400	2244800	2391400	2365300	2164500	2138600	2249300	2470500	C02989	ko00270
166.07	124.05	165.065	C6H7N5O	[M+H]+	6-O-methylguanine	Nucleotides and derivatives	Nucleotides and derivatives	20535-83-5	1	61174	56167	3232.8	52696	37184	55839	49512	49787	49944	65817	78922	64778	82362	87668	80626	71428	68372	74495	72938	75539	73465	70179	59139	54080	--	--
166.09	120.08	165.07	C9H11NO2	[M+H]+	L-Phenylalanine	Amino acids and derivatives	Amino acids and derivatives	63-91-2	1	1827800	1790400	1835500	3440400	3247100	3303200	2761500	2910700	2873600	2898300	3083100	2895900	4803000	5560300	5678400	16253000	16981000	15957000	17589000	16480000	15277000	7797000	7199500	7487800	C00079	ko00360,ko00400,ko00460,ko00940,ko00960,ko00966,ko00970,ko00998,ko01100,ko01110,ko01210,ko01230,ko02010
165.02	77.04	166.027	C8H6O4	[M-H]-	Phthalic acid	Phenolic acids	Phenolic acids	88-99-3	1	63130	76519	72321	49821	63164	47782	65878	59652	38824	58836	63912	45592	56816	51955	40286	53123	54241	53956	54783	31205	54169	56472	43073	29373	C01606	ko01100,ko02010
165.02	121.03	166.027	C8H6O4	[M-H]-	Terephthalic acid	Phenolic acids	Phenolic acids	100-21-0	1	567020	532090	492660	499230	480980	514100	522330	423090	403220	657310	544540	660360	524430	452360	450950	700980	535920	510240	466500	469340	510710	521460	458290	510610	C06337	ko01100
167.1	121.1	166.031	C6H6N4S	[M+H]+	6-Methylmercaptopurine	Nucleotides and derivatives	Nucleotides and derivatives	50-66-8	3	3279400	3288100	3216100	6028700	5996200	5985200	4833200	5011800	5296400	5425300	5631000	5381300	9177600	9943300	10011000	29286000	30629000	28330000	31458000	30912000	27998000	12631000	13360000	13089000	C16614	--
165.04	75	166.048	C5H10O6	[M-H]-	D-Xylonic acid	Others	Saccharides and Alcohols	526-91-0	1	4876100	3618600	4695900	4900700	2870800	5807700	3711900	4086100	4620700	3246600	4878400	3876200	2472600	4058700	2717000	4523800	4475600	3119800	5835000	3861700	6369100	4164200	4913900	3795700	C00502	ko00040,ko01100
167.06	150	166.049	C6H6N4O2	[M+H]+	7-Methylxanthine	Nucleotides and derivatives	Nucleotides and derivatives	552-62-5	1	809360	1028300	929850	712870	837610	672330	862250	721270	721590	1527700	1219200	1472300	2261700	1979400	1535000	1444700	1273600	1290800	1370800	1016700	1377100	1233300	941280	897030	C16353	ko00232,ko01100,ko01110
167.06	124	166.049	C6H6N4O2	[M+H]+	3-Methylxanthine	Nucleotides and derivatives	Nucleotides and derivatives	1076-22-8	1	2947900	3719200	3441200	2465700	3127800	2582200	3164800	2773600	2677300	5233000	4646700	5467100	7981000	7315000	5590400	5521200	4701300	4845800	4761500	3537900	5042600	4599000	3681900	3536400	C16357	ko00232,ko01100,ko01110
165.09	149.06	166.099	C10H14O2	[M-H]-	1-(4-Methoxyphenyl)-1-propanol	Phenolic acids	Phenolic acids	5349-60-0	3	95451	105640	106690	101050	115180	106170	95175	87614	94595	105220	116230	109220	61999	73783	77921	101150	101210	93384	92297	93375	87954	133020	94370	100180	--	--
168.06	150.05	167.058	C8H9NO3	[M+H]+	Pyridoxal	Others	Vitamin	66-72-8	3	36818	26158	23174	33787	22001	35493	52180	49715	50532	39483	48063	48375	76969	51042	94464	62423	67485	94515	11600	18831	15515	29817	59209	62919	C00250	ko00750,ko01100
168.06	94.06	167.058	C8H9NO3	[M+H]+	2-Amino-3-methoxybenzoic acid	Phenolic acids	Phenolic acids	3177-80-8	3	30170	24019	15250	26542	20643	22639	41749	31597	39508	25922	30428	40443	74079	44951	70104	63114	48841	78587	6978.3	13552	15709	23761	44262	48775	C05831	ko00380
166.98	78.7	167.982	C3H5O6P	[M-H]-	Phosphoenolpyruvate	Organic acids	Organic acids	138-08-9	3	174290	204960	251020	213000	286740	248300	122880	111580	109880	187310	205360	180630	169800	154380	171290	99449	91125	122430	52186	33597	40002	160980	127920	190250	C00074	ko00010,ko00020,ko00400,ko00440,ko00620,ko00710,ko00998,ko01100,ko01110,ko01200,ko01230
167.1	123.04	168.042	C8H8O4	[M-H]-	Homogentisic acid	Phenolic acids	Phenolic acids	451-13-8	3	71785	57155	75740	102840	93182	92154	144680	130830	168380	109610	120580	111290	90071	100790	97471	200150	247000	214150	338590	284120	337790	133490	137440	142930	C00544	ko00130,ko00350,ko01100
169.05	65.03	168.042	C8H8O4	[M+H]+	Gallacetophenone	Phenolic acids	Phenolic acids	528-21-2	3	9601.9	14457	14750	15642	2902.5	7729.3	18856	8912.5	7532.6	9855.8	20629	7686.3	9986.3	15229	9027.4	42080	27284	26891	30749	32865	37170	12290	9167.1	22570	--	--
167.04	108.02	168.042	C8H8O4	[M-H]-	Protocatechuic Acid Methyl Ester	Phenolic acids	Phenolic acids	2150-43-8	3	35831	33835	45100	41000	27180	42842	58073	53049	37213	48648	48670	48266	61369	66484	62537	54224	55542	50466	24714	28290	33046	64381	48490	74532	--	--
167.03	123.04	168.042	C8H8O4	[M-H]-	3,4-Dihydroxybenzeneacetic acid	Phenolic acids	Phenolic acids	102-32-9	3	75452	83721	74543	106820	96065	82343	174810	163830	170850	103330	110580	89912	98139	96250	125400	247870	237030	234630	335260	300170	384070	131300	150770	135480	C01161	ko00350,ko01100
167.04	123.05	168.042	C8H8O4	[M-H]-	2',4',6'-Trihydroxyacetophenone	Phenolic acids	Phenolic acids	480-66-0	3	7827.7	8122.7	7181.3	8601.7	11277	9245.6	6821.4	8304.7	15575	15272	9727.3	10507	49699	29927	30338	30489	48109	38976	31869	25893	38067	21128	12676	18208	C21895	--
169.1	134	168.09	C8H12N2O2	[M+H]+	4-(Aminomethyl)-5-(hydroxymethyl)-2-methylpyridin-3-ol	Others	Others	85-87-0	3	42943	52343	62499	56945	64121	53924	45000	36729	33499	63168	49161	46924	45938	41012	30678	31380	30670	43115	75199	65008	90305	55420	38050	45880	C00534	ko00750,ko01100
170.08	134.1	169.074	C8H11NO3	[M+H]+	Pyridoxine	Others	Vitamin	65-23-6	1	408990	534360	366120	486450	334020	394520	504230	365110	516690	457160	507460	634960	708290	497370	820610	626610	557190	856250	639630	848640	920310	418370	589770	615200	C00314	ko00750,ko01100
170.09	124	169.085	C7H11N3O2	[M+H]+	3-Methyl-L-Histidine	Amino acids and derivatives	Amino acids and derivatives	368-16-1	3	186880	299060	324650	173080	307410	194520	186360	198880	187380	311640	188690	269050	391750	362490	274800	230230	162600	235960	345310	200630	304650	280610	185400	156780	C01152	ko00340,ko01100
170.09	124.09	169.085	C7H11N3O2	[M+H]+	1-Methylhistidine	Amino acids and derivatives	Amino acids and derivatives	332-80-9	3	82779	172040	135360	101320	128720	93409	117230	85737	116570	145850	89117	127960	198400	206130	116500	119030	85767	107240	158820	105900	146400	127260	103760	110840	--	--
170.15	152.14	169.147	C10H19NO	[M+H]+	2-Ethyl-2,6,6-trimethylpiperidin-4-one	Alkaloids	Piperidine alkaloids	133568-79-3	3	10018	21780	16040	24358	19126	15534	11011	19094	25969	28691	16094	11809	12872	12366	19974	30618	24460	31930	47652	26847	36677	19379	26207	14462	--	--
168.99	78.96	169.998	C3H7O6P	[M-H]-	Dihydroxyacetone phosphate	Others	Saccharides and Alcohols	57-04-5	3	94832	73069	90162	99897	82592	109210	108440	95098	139810	93844	157050	51288	131790	234770	103500	125680	99654	132800	32577	32617	34541	98369	59013	113480	C00111	ko00010,ko00040,ko00051,ko00052,ko00561,ko00562,ko00564,ko00640,ko00710,ko00760,ko01100,ko01110,ko01200,ko01230
169.01	125	170.022	C7H6O5	[M-H]-	Gallic acid	Tannins	Tannin	149-91-7	1	11660000	8194200	8127300	10005000	10668000	13308000	11025000	12115000	13196000	13767000	17603000	15273000	38489000	55199000	41584000	38330000	39773000	30889000	60976000	48056000	52654000	41746000	28227000	23732000	C01424	--
169.01	151	170.022	C7H6O5	[M-H]-	2,3,4-Trihydroxybenzoic acid	Phenolic acids	Phenolic acids	610-02-6	3	29206	28272	29664	27264	32609	33047	38706	47944	43198	38684	30804	36126	42442	39486	57025	53752	54237	49925	85060	94249	96928	50586	44219	34817	--	--
171.03	109.03	172.037	C7H8O5	[M-H]-	3-Dehydroshikimic acid	Organic acids	Organic acids	2922-42-1	3	234550	165430	182530	224870	152280	175680	228900	196090	187560	181030	180750	205040	132840	225870	208730	203720	186340	198520	270940	177060	199460	213590	197550	148500	C02637	ko00400,ko01100,ko01110,ko01230
174.11	86	173.105	C8H15NO3	[M+H]+	N-Acetyl-L-leucine	Amino acids and derivatives	Amino acids and derivatives	1188-21-2	3	29603	25627	9493.5	24918	29108	20481	21236	47262	27932	73420	64821	63871	144950	133190	160280	328880	312040	384210	438780	419410	383930	81142	151850	129360	C02710	--
173.02	137	174.016	C6H6O6	[M-H]-	Cis-Aconitic acid	Organic acids	Organic acids	585-84-2	3	145580	136280	168680	148820	176850	219410	162310	124470	159140	181620	166060	159890	178000	183550	209120	200490	194560	199420	209880	199610	194860	216660	176930	211070	C00417	ko00020,ko00630,ko00660,ko01100,ko01110,ko01210
175.02	99	174.016	C6H6O6	[M+H]+	Trans-Citridic acid	Organic acids	Organic acids	4023-65-8	3	276210	500130	941170	335590	436630	930360	955330	504290	1446700	569290	1125400	1004800	544500	500270	430690	533790	983370	914420	739080	1394300	1108800	730930	1032500	425450	C02341	ko00660,ko01100
173.05	93.03	174.053	C7H10O5	[M-H]-	2-Oxoheptanedionic acid	Organic acids	Organic acids	17126-90-8	3	194440	201320	173050	179540	178960	218670	192190	145080	221060	216160	244630	255160	355790	333280	407770	241830	289990	230370	262950	259640	350970	229920	228080	236390	C16588	ko01100,ko01210
173.05	93.03	174.053	C7H10O5	[M-H]-	2-Methyl-3-oxoadipic acid	Organic acids	Organic acids	-	2	260710	238470	221800	218010	194000	252000	204990	222380	344740	221840	303000	336840	390050	366470	385310	288760	363290	303440	353810	295890	358220	226310	337510	299730	C18307	--
173.05	93	174.053	C7H10O5	[M-H]-	Shikimic acid	Organic acids	Organic acids	138-59-0	1	346030	223360	170950	264830	269940	325310	249740	246670	264000	352890	285980	249210	261840	398000	373310	271080	428880	300750	322810	422610	315910	286440	302660	200580	C00493	ko00400,ko01100,ko01110,ko01230
173.06	58.03	174.064	C6H10N2O4	[M-H]-	N-Alpha-Acetyl-L-Asparagine	Amino acids and derivatives	Amino acids and derivatives	4033-40-3	3	368290	389130	303700	403220	427130	361130	385500	286140	342420	386900	432260	432490	573710	724640	690240	360100	429750	401020	532070	575860	577060	478730	339980	456690	--	--
173.08	111	174.089	C8H14O4	[M-H]-	Suberic Acid	Organic acids	Organic acids	505-48-6	1	8187.2	11242	10052	19353	5051.8	12430	10788	14859	10707	31798	41960	21266	64716	86086	75336	26550	36401	43174	43041	46224	38490	20396	20818	27911	C08278	--
173.11	131.08	174.1	C7H14N2O3	[M-H]-	N-α-Acetyl-L-ornithine	Amino acids and derivatives	Amino acids and derivatives	6205-08-9	3	19744	32575	13748	14848	19741	18230	15185	11682	9554.2	19566	11982	25756	42045	30915	23366	25072	27019	31435	22720	38511	31884	20346	30477	14454	C00437	ko00220,ko01100,ko01110,ko01210,ko01230
175.11	84	174.1	C7H14N2O3	[M+H]+	L-Theanine	Amino acids and derivatives	Amino acids and derivatives	3081-61-6	1	1439300	1104200	1055400	1311700	1389700	1290600	1245700	1277600	1119400	1143000	1351400	1383300	1507700	1258700	1336800	1268000	1200700	1399200	1270400	1670100	1638700	1235500	1292500	1440500	C01047	--
175.11	70.06	174.112	C6H14N4O2	[M+H]+	L-Arginine	Amino acids and derivatives	Amino acids and derivatives	74-79-3	1	15410000	11674000	14816000	15889000	12441000	13685000	9493900	11303000	14328000	13840000	13917000	10996000	13929000	12200000	14756000	14514000	15094000	13979000	13934000	14384000	11959000	11369000	15841000	15649000	C00062	ko00220,ko00261,ko00330,ko00472,ko00970,ko01100,ko01110,ko01230,ko02010
175.12	144	174.116	C11H14N2	[M+H]+	N-Methyltryptamine	Alkaloids	Plumerane	61-49-4	2	76187	31632	60263	66995	40150	52489	44704	39055	44728	32147	39902	46723	37413	30974	42258	33349	41645	29421	22829	45194	26486	53237	54158	62069	C06213	ko00380,ko01100
174.04	88	175.048	C6H9NO5	[M-H]-	N-Acetyl-L-Aspartic Acid	Amino acids and derivatives	Amino acids and derivatives	997-55-7	3	108780	78599	106650	148580	148990	142180	132980	127340	117960	111020	104540	104660	142180	135330	115000	179960	106350	127020	209480	157170	174600	110250	113760	139720	C01042	ko00250,ko01100
177.05	121	176.047	C10H8O3	[M+H]+	7-Methoxycoumarin	Lignans and Coumarins	Coumarins	531-59-9	1	2006800	1992300	1869000	1818300	1634600	1685300	1777000	1734800	1732000	1736800	1700100	1701600	1720300	1665900	1663000	1830800	1817000	1761600	1608100	1545900	1627400	1612000	1799700	1817300	C09268	--
175.06	115.04	176.068	C7H12O5	[M-H]-	3-Isopropylmalic Acid*	Organic acids	Organic acids	921-28-8	2	7432000	7471600	6593900	4581100	5532600	5716600	7439000	8153200	8152800	6809300	6707900	6957400	7691400	8083600	7497000	5872000	5868500	5647900	9266600	9043400	9903200	7339300	7075200	6648100	C04411	ko00290,ko01100,ko01110,ko01210,ko01230
175.06	115.04	176.068	C7H12O5	[M-H]-	2-Propylmalic Acid*	Organic acids	Organic acids	-	2	6675800	7529200	8186100	4193700	5375000	4925200	7487900	7912900	7412400	6945700	5602900	6988300	7813700	8072800	8017600	5715300	5748300	6004200	8646100	9618100	9085800	6744500	7025800	5344400	C05994	ko00620
175.06	115	176.068	C7H12O5	[M-H]-	2-Isopropylmalic Acid	Organic acids	Organic acids	49601-06-1	1	7350300	7946800	7037700	5082200	5466200	5211700	8235000	8477300	7563600	6542100	6729800	7038000	8618300	8117000	9239000	6310800	6041400	7011600	10461000	8694200	9079700	7266100	6679400	6978900	C02504	ko00290,ko00620,ko01100,ko01110,ko01210,ko01230
177.04	113.02	178.048	C6H10O6	[M-H]-	4,5,6-Trihydroxy-2-oxohexanoic acid	Organic acids	Organic acids	56742-44-0	3	8840.2	13214	16426	6549.5	15355	9427	17914	17197	3790.4	6504.5	18348	16545	14842	23461	14568	21799	13804	30165	15271	23148	17787	14492	17378	8313.4	C01216	ko00052,ko01100
177.06	117.04	178.063	C10H10O3	[M-H]-	3,4-methylenedioxy cinnamyl alcohol	Lignans and Coumarins	Lignans	58095-76-4	1	2377300	2593400	2687200	1858000	1778400	1843200	1749000	1640900	1762700	1505600	1340700	1521800	988410	1072300	1051300	546930	598630	612320	426870	469910	467560	1788300	1502800	1607900	--	--
177	145	178.063	C10H10O3	[M-H]-	Trans-4-Hydroxycinnamic Acid Methyl Ester	Phenolic acids	Phenolic acids	19367-38-5	1	1672100	1761400	1862200	1264200	1255300	1264400	1208500	1140400	1258000	1019500	955810	998100	689560	700400	659260	356150	417370	393920	278000	306820	290450	1216300	1014600	1136000	--	--
179.07	147.1	178.063	C10H10O3	[M+H]+	p-Coumaric acid methyl ester*	Phenolic acids	Phenolic acids	3943-97-3	1	1413300	1372400	1508000	1133300	1036500	1030800	1004800	944810	978420	892850	803770	812000	593980	593130	571050	379320	392450	378160	233880	230270	208060	785480	874650	883760	--	--
177	145	178.063	C10H10O3	[M-H]-	4-Methoxycinnamic acid*	Phenolic acids	Phenolic acids	830-09-1	1	1306500	1387400	1560800	993470	1010600	942160	1028400	980010	923110	820470	745910	785940	562680	531190	548780	301770	330270	310430	216610	231180	229170	974450	860430	846930	--	--
177.06	133.07	178.063	C10H10O3	[M-H]-	2-Methoxycinnamic acid	Phenolic acids	Phenolic acids	6099-03-2	3	13747	9821	16288	10216	8932.6	6255.3	9181.6	8298.7	8777.9	9603.7	8669.5	5125.4	3729.4	4415.9	6840	2562.7	4676.3	3557.2	2285	4642.4	1524.5	12974	7711.6	5612.5	--	--
180.09	163.06	179.079	C6H13NO5	[M+H]+	D-Glucosamine	Others	Saccharides and Alcohols	3416-24-8	3	2112800	2621700	2594900	2416800	2604600	1720300	2541300	2619600	2794400	2816200	2342200	2684400	1857000	2559900	2592600	2470700	1429200	1666800	1617800	1512300	2051500	1496900	2257600	2302100	C00329	ko00520,ko01100
179.03	135.05	180.042	C9H8O4	[M-H]-	Caffeic acid	Phenolic acids	Phenolic acids	331-39-5	1	18512	10781	13284	11263	18133	15890	19056	6896.8	30615	23492	20478	18527	27892	30282	17308	17948	11822	26144	32584	26574	32795	21834	9733	14434	C01197	ko00940,ko01100,ko01110
179.05	59.01	180.063	C6H12O6	[M-H]-	Inositol*	Others	Saccharides and Alcohols	87-89-8	1	3052600	3216500	3680100	3180200	2595200	3253800	2846400	3186400	3358100	2588400	3460000	3121200	1775500	2542400	1877600	2317900	2021000	2058400	2102200	1701500	1752500	2418700	2817800	2845500	C00137	ko00052,ko00053,ko00562,ko01100,ko01110,ko02010,ko04070
179.06	59.01	180.063	C6H12O6	[M-H]-	D-Glucose*	Others	Saccharides and Alcohols	14431-43-7	1	3990300	3373100	3547700	2462300	2474800	3451200	2770400	3100200	3502400	2764000	3525600	3391700	1749400	2645400	1842300	2262200	2391400	1770600	1991100	1735100	1888400	2407700	3080700	2436700	C00031	ko00010,ko00030,ko00052,ko00500,ko00520,ko00901,ko01100,ko01110,ko02010
179.06	59.01	180.063	C6H12O6	[M-H]-	D-Fructose*	Others	Saccharides and Alcohols	7660-25-5	1	4068400	3647800	3545500	2990800	2401300	3611700	2992800	3305000	3325100	2574400	3579700	3142600	1606600	2314600	1866600	2247100	2490500	1812100	1972400	1598400	2231600	2554000	3221400	2621000	C05003	--
179.06	59	180.063	C6H12O6	[M-H]-	D-Galactose*	Others	Saccharides and Alcohols	59-23-4	1	2290500	2027100	2615100	2086000	1866200	2045300	1829900	1995800	2189600	1948800	2362200	1733000	1381500	1839100	1473600	1791400	1666200	1616100	1693900	1326200	1420000	2131800	2147900	1928800	C00124	ko00052,ko01100
179.06	59	180.063	C6H12O6	[M-H]-	D-Mannose*	Others	Saccharides and Alcohols	3458-28-4	1	5745300	3700500	4414400	3532500	3079700	3676000	2898700	2949800	2936500	3199000	4126900	3029900	1690900	2371100	1966100	2616100	2839800	2237000	2435500	1869800	2210200	3264000	3591800	2515600	C00159	ko00051,ko00052,ko00520,ko01100,ko02010
181.07	138.07	180.065	C7H8N4O2	[M+H]+	Theobromine	Alkaloids	Alkaloids	83-67-0	1	6271500	7226600	6619300	5532400	6002000	5654500	5485300	5167400	4943800	8839900	7163600	8609800	11043000	10345000	9630900	7198600	7793200	7221400	6890800	6613100	6598800	6897400	6956400	6138900	C07480	ko00232,ko01100,ko01110
179.06	164	180.065	C7H8N4O2	[M-H]-	Theophylline	Alkaloids	Alkaloids	58-55-9	1	55971	70022	50474	207800	238510	277570	53197	48952	62532	55043	62643	64058	25222	37124	43764	33692	38068	35683	64588	53760	57809	66866	61935	65755	C07130	ko00232,ko01100,ko01110
181.07	124	180.065	C7H8N4O2	[M+H]+	1,7-Dimethylxanthine	Nucleotides and derivatives	Nucleotides and derivatives	611-59-6	1	31853	32984	29841	29749	35366	29937	43543	35617	42056	39656	46747	49442	57726	54651	62581	36302	50051	36136	35169	43096	47201	43856	26311	37818	C13747	ko00232,ko01100,ko01110
179.07	146	180.079	C10H12O3	[M-H]-	Coniferyl alcohol	Phenolic acids	Phenolic acids	458-35-5	3	9229	15488	9853.2	20560	24792	23442	29380	26546	14630	40732	32498	41333	112980	104490	131500	510410	460320	574060	565710	462490	433750	212370	166930	161620	C00590	ko00940,ko00998,ko01100,ko01110
179.07	92.03	180.079	C10H12O3	[M-H]-	Propyl 4-hydroxybenzoate	Phenolic acids	Phenolic acids	94-13-3	3	9082.5	9897.1	9666.7	7841.5	6476.4	7384.8	9218.8	10408	13217	13615	12527	12932	11992	11533	11161	25545	26892	24825	2800.2	3874.6	3328	11082	12726	10706	--	--
182.04	136.04	181.038	C8H7NO4	[M+H]+	2,7-Dihydroxy-1,4-benzoxazin-3(4H)-one (DHBOA)	Alkaloids	Alkaloids	69804-59-7	3	742210	783520	742910	564010	581960	579790	553740	571840	520860	908170	824780	875610	1240000	1285800	1151900	853790	825330	742650	773160	766790	754490	795060	757910	674220	--	--
181.05	135.04	182.058	C9H10O4	[M-H]-	Methyl 2,4-dihydroxyphenylacetate	Phenolic acids	Phenolic acids	67828-42-6	1	10511	1818.8	4671.6	11402	11243	10587	20084	14473	14957	8177	12615	14388	13078	7699.8	8268.9	8742.4	6117.5	8009.6	14355	16683	19065	8488.9	11828	14144	--	--
181.05	135.04	182.058	C9H10O4	[M-H]-	Hydroxyphenyllactic acid	Phenolic acids	Phenolic acids	306-23-0	1	7706.9	9338.1	9536	9913.1	14934	7348.8	18887	11772	16953	12789	13376	14352	9738.7	10862	11458	8684.3	9622	9501.9	14362	17416	13330	14797	10951	13069	C03672	--
181.07	101.02	182.079	C6H14O6	[M-H]-	D-Mannitol*	Others	Saccharides and Alcohols	69-65-8	1	8869.1	3063.1	6494.3	8407.8	2892	9773.4	9209.6	4422.6	6391.8	6535.7	9870.6	7554.9	13640	11456	9361.4	8880.4	9723.6	3604.2	11278	10755	8313.3	8814.8	12434	4968.3	C00392	ko00051,ko01100,ko02010
181.07	101	182.079	C6H14O6	[M-H]-	Dulcitol*	Others	Saccharides and Alcohols	608-66-2	1	19510	13779	22254	15788	12232	22508	12833	17791	24885	17747	28180	17245	16440	22182	25354	28248	25511	15783	38306	15289	23599	28837	27092	21010	C01697	ko00052,ko01100
181.07	71	182.079	C6H14O6	[M-H]-	D-Sorbitol	Others	Saccharides and Alcohols	50-70-4	1	32230	12134	29923	15619	17696	26275	14011	18523	33728	29744	34394	28381	15223	34463	17133	23912	33047	19744	29679	14754	23977	23828	28223	24250	C00794	ko00051,ko00052,ko01100,ko02010
184.06	148	183.053	C8H9NO4	[M+H]+	4-Pyridoxic acid	Others	Vitamin	82-82-6	1	78187	86702	72663	64878	81072	74984	74871	80832	70302	87704	80642	84847	82049	84171	79383	81405	94048	89608	70835	79597	72808	67782	66430	75058	C00847	ko00750,ko01100
183.01	109.02	184.012	C6H4N2O5	[M-H]-	2,4-Dinitrophenol	Phenolic acids	Phenolic acids	51-28-5	2	417780	392560	419220	367870	382480	370520	331980	354830	342410	440830	439910	467200	590290	573930	572250	357390	346440	357500	300510	308010	295510	374450	391880	384010	C02496	--
183.03	124.02	184.037	C8H8O5	[M-H]-	Methyl gallate	Phenolic acids	Phenolic acids	99-24-1	1	20080000	22065000	21784000	19366000	15960000	18562000	18715000	18023000	17842000	24094000	22978000	26182000	29618000	29861000	31238000	16932000	16480000	16117000	13144000	13869000	13852000	25574000	20520000	21906000	--	--
183.03	124.02	184.037	C8H8O5	[M-H]-	4-O-Methylgallic Acid	Phenolic acids	Phenolic acids	4319-02-2	2	15592000	17629000	18261000	15890000	16475000	16038000	16121000	13702000	15692000	21656000	20296000	22428000	25762000	24623000	27307000	13054000	13519000	13881000	11666000	11023000	11020000	21185000	17284000	18014000	--	--
183.03	124.02	184.037	C8H8O5	[M-H]-	3-O-Methylgallic acid	Phenolic acids	Phenolic acids	3934-84-7	1	179550	178000	152440	222690	181170	227980	295300	341980	322450	197950	235860	264620	732190	942380	882220	1150400	1250600	908440	1611800	1741500	2071300	999300	788170	730140	C05616	--
184	125	184.073	C5H15NO4P+	[M]+	O-Phosphocholine	Alkaloids	Alkaloids	107-73-3	3	1452800	1494300	1397200	1533300	1271800	1701500	1172700	1300800	1050000	1358600	1211900	1381300	2090200	1789100	1477900	3645400	3233100	3272200	3128700	3596000	3610100	2276800	1934700	1837400	C00588	ko00564,ko01100
183.06	153.02	184.074	C9H12O4	[M-H]-	4-Hydroxy-3,5-dimethoxybenzyl alcohol	Phenolic acids	Phenolic acids	530-56-3	3	59641	47409	56327	47454	52160	58730	39786	46440	47154	50582	60340	65874	83021	85769	96575	35946	42900	25829	31746	41308	33022	60391	53141	52464	--	--
183.14	183.14	184.146	C11H20O2	[M-H]-	10-Undecenoic acid	Lipids	Free fatty acids	112-38-9	3	8296.1	13279	8908.2	8159.3	9802.2	6684	6846.1	7994.3	6622.8	11123	13267	7956.3	8297.4	6621.9	9041.1	8846.3	7324.9	9372.2	8619.7	8489.4	10773	9375.6	8918.7	8961	C13910	--
184	97	185.009	C3H8NO6P	[M-H]-	O-Phospho-L-serine	Amino acids and derivatives	Amino acids and derivatives	407-41-0	3	16513	14803	16066	21597	18733	29298	24446	21529	26324	19072	17256	13627	13758	10956	15767	27896	22524	27630	10288	10969	14555	14101	15260	14844	C01005	ko00260,ko00270,ko00970,ko01100,ko01110,ko01200,ko01230
184.98	78.96	185.993	C3H7O7P	[M-H]-	3-Phospho-D-glyceric acid	Others	Saccharides and Alcohols	820-11-1	3	2119600	2383000	2535000	1948900	2799900	1863800	2284000	2431200	1577500	2432800	2702700	1951000	2534400	2154000	2001100	2599000	1877200	2474100	834640	893850	1045700	1969700	1831900	2589300	C00197	ko00010,ko00030,ko00260,ko00270,ko00561,ko00630,ko00710,ko01100,ko01110,ko01200,ko01230
185.15	185.16	186.162	C11H22O2	[M-H]-	Undecylic Acid	Lipids	Free fatty acids	112-37-8	1	88615	78615	76863	76672	93922	70359	62098	73834	93382	92936	70914	71777	57050	87332	86450	72854	74656	56914	179650	154220	168780	121390	90911	44650	C17715	--
188.07	118.06	187.063	C11H9O2N	[M+H]+	3-amino-2-naphthoic acid	Alkaloids	Alkaloids	-	1	675160	636530	593090	992940	909350	1164900	958730	886110	956490	1445700	1596600	1666500	2774300	2771000	2979700	4774600	4559100	4389800	5075500	5019300	4346200	2246400	2263400	2141500	--	--
187.1	123.1	188.041	C11H8O3	[M-H]-	Ayapin	Lignans and Coumarins	Coumarins	494-56-4	1	13714	16036	15887	23261	15637	21189	19025	24298	15666	23639	23584	26586	28381	39569	42490	39729	36376	40873	37249	37236	37432	27037	26003	24073	C18078	--
187.07	125	188.08	C7H12N2O4	[M-H]-	N-Acetyl-L-Glutamine	Amino acids and derivatives	Amino acids and derivatives	2490-97-3	3	115400	183210	148660	186560	118260	78717	142220	161010	125510	108540	147260	174910	168340	108640	191870	178510	161800	196640	213170	264910	150550	104580	130380	115760	--	--
187.1	125	188.105	C9H16O4	[M-H]-	Azelaic acid	Organic acids	Organic acids	123-99-9	1	582770	524190	426890	471270	515930	452150	477260	407020	483060	509020	571520	574890	1027100	1039700	1006800	880040	951250	937770	963440	1054700	1013600	801090	630630	729630	C08261	--
189.12	86.1	188.116	C8H16N2O3	[M+H]+	L-Glycyl-L-isoleucine*	Amino acids and derivatives	Amino acids and derivatives	19461-38-2	3	144970	125830	160950	157290	177530	161910	181870	170020	174950	214300	204310	188260	303850	318680	275750	244960	209880	218260	304190	288780	302000	219790	192610	189970	--	--
189.12	126	188.116	C8H16N2O3	[M+H]+	N6-Acetyl-L-lysine	Amino acids and derivatives	Amino acids and derivatives	692-04-6	3	77782	89665	109260	109890	99364	76271	92779	92682	70848	163510	119350	150280	137360	196850	156140	202110	216200	168640	189260	143330	135840	142510	114590	119770	C02727	ko00310,ko01100
189.12	86	188.116	C8H16N2O3	[M+H]+	N-Glycyl-L-leucine*	Amino acids and derivatives	Amino acids and derivatives	869-19-2	3	184100	183130	184650	191450	203880	183200	227520	220930	212860	248340	245330	225050	348310	304020	348180	261820	279510	282470	360520	390680	325960	252860	246480	221580	C02155	--
189.13	70.07	188.127	C7H16N4O2	[M+H]+	N-Monomethyl-L-arginine	Amino acids and derivatives	Amino acids and derivatives	17035-90-4	1	234820	223870	205730	234330	194220	214870	214880	162820	179300	341030	265700	277620	578790	434630	407900	286700	246940	253970	451160	374240	326080	356570	250440	206460	C03884	--
189.13	144	188.127	C7H16N4O2	[M+H]+	Homoarginine	Amino acids and derivatives	Amino acids and derivatives	156-86-5	2	19515	35655	33319	32857	26370	24917	27999	32988	20533	58902	40810	45323	94706	82811	53360	39738	27867	33328	53223	55737	61867	58509	27642	37998	C01924	--
187.13	97	188.141	C10H20O3	[M-H]-	2,6-Dimethyl-7-octene-2,3,6-triol	Others	Saccharides and Alcohols	73815-21-1	3	30001	27594	32134	33304	40981	40772	45864	42124	39131	47821	47708	52888	81726	84893	95596	93945	83027	93442	80036	84179	80167	70305	56692	38512	--	--
189.16	84.08	188.152	C9H20N2O2	[M+H]+	Trimethyllysine	Amino acids and derivatives	Amino acids and derivatives	23284-33-5	3	1099000	1270000	1059200	1050600	1293800	1266200	1334700	1270600	1299100	1209000	1293100	1274300	1488500	1334800	1472400	1399300	1341600	993870	1491300	1548000	1610900	1333200	1198200	1276800	C03793	ko00310,ko01100
188.04	144.05	189.043	C10H7NO3	[M-H]-	N-Acetylisatin	Alkaloids	Plumerane	574-17-4	3	414440	460600	572740	450270	492990	439640	539980	561450	440920	572020	462080	389030	364190	457240	472130	471340	534910	448960	452660	502540	542160	520130	430390	403900	C02172	ko00380
188.06	128	189.064	C7H11NO5	[M-H]-	N-Acetyl-L-glutamic acid	Amino acids and derivatives	Amino acids and derivatives	1188-37-0	1	718740	712980	662290	423520	506880	547640	455590	454120	341200	338290	462210	322890	344170	309120	282010	229930	147030	186630	233510	237660	276590	394780	314250	495280	C00624	ko00220,ko01100,ko01110,ko01210,ko01230
190.09	118.07	189.07	C11H11NO2	[M+H]+	3-Indolepropionic acid	Alkaloids	Plumerane	830-96-6	2	5219.5	5335	4928.4	9912.3	9127.1	9366.6	9936.2	7687.5	12639	16635	16744	18673	26795	34539	31662	43415	46826	52528	44432	49037	49219	28955	20361	19297	--	--
191.1	128	190.095	C7H14N2O4	[M+H]+	2,6-Diaminooimelic acid	Organic acids	Organic acids	583-93-7	3	3358700	4342400	4522000	3695900	5331600	3965400	4729300	4918800	2885500	4227700	2608500	4097000	4506300	3480700	2037000	4051900	3619300	2832200	4129800	2922700	4095300	4453500	2467600	2507600	C00666	ko00300,ko01100,ko01110,ko01230
192.07	56.05	191.062	C7H13NO3S	[M+H]+	N-Acetyl-L-Methionine	Amino acids and derivatives	Amino acids and derivatives	65-82-7	3	18992	12327	18257	17406	22809	24211	26516	16432	24144	38279	33651	31390	84428	68498	61934	58503	68610	48653	61771	69365	74160	34247	42478	44012	C02712	--
191.02	111.01	192.027	C6H8O7	[M-H]-	Isocitric Acid	Organic acids	Organic acids	320-77-4	1	17048000	19692000	16720000	15093000	18221000	15684000	16064000	17142000	15803000	20562000	18924000	17341000	22158000	20575000	19055000	13596000	12971000	12901000	18763000	16179000	18376000	19540000	16513000	17490000	C00311	ko00020,ko00630,ko01100,ko01110,ko01200,ko01210,ko01230
191.02	111.01	192.027	C6H8O7	[M-H]-	Citric Acid	Organic acids	Organic acids	77-92-9	1	9616600	9167800	8624500	7133600	7624000	7025500	8818500	6862100	7415200	8308000	8466600	8417000	10124000	10655000	10262000	5194500	6586100	4801200	6956300	6775700	6479900	8758300	7706200	6814100	C00158	ko00020,ko00250,ko00630,ko01100,ko01110,ko01200,ko01210,ko01230
193.05	91.05	192.042	C10H8O4	[M+H]+	5,7-Dihydroxy-4-methylcoumarin	Lignans and Coumarins	Coumarins	2107-76-8	2	54429	61702	34319	107630	63804	64728	80688	88804	67515	87920	46658	46692	65846	48132	81400	101390	145100	131960	123600	129460	114950	71658	77104	87150	--	--
193.05	133.03	192.042	C10H8O4	[M+H]+	Scopoletin (7-Hydroxy-5-methoxycoumarin)	Lignans and Coumarins	Coumarins	92-61-5	1	155540	167070	240190	205600	231740	253290	254850	245610	259640	212690	262420	186740	183910	273410	312630	1170700	1082700	1204600	1159300	1102800	1047800	485480	562030	544750	C01752	ko00940,ko01110
193.04	72.8	194.033	C6H10O7	[M-H]-	D-Galacturonic acid*	Organic acids	Organic acids	685-73-4	1	198520	162120	175240	161080	126810	184080	191570	150420	192910	151770	155680	205780	146120	170690	155810	234840	253420	204200	179810	170620	168760	149900	172080	157900	C00333	ko00040,ko00053,ko00520,ko01100,ko02010
193.04	73	194.043	C6H10O7	[M-H]-	D-Glucoronic acid*	Others	Saccharides and Alcohols	6556-12-3	1	178290	162630	212180	211600	159820	183950	187160	139280	208670	164180	196830	168540	157530	160590	146350	244010	246250	203810	205160	148380	181440	176880	169850	183830	C00191	ko00040,ko00053,ko00520,ko00562,ko01100
193.06	134	194.058	C10H10O4	[M-H]-	Isoferulic Acid*	Phenolic acids	Phenolic acids	537-73-5	1	10862	8372.8	16111	11931	10428	15063	10363	22347	34536	23332	19595	24166	53007	80730	37513	55042	44324	31492	52759	67596	89743	31494	40849	40064	C10470	--
193.05	134.01	194.058	C10H10O4	[M-H]-	Ferulic acid*	Phenolic acids	Phenolic acids	537-98-4	1	14210	17136	14150	8141	14535	18154	22309	30752	26783	13891	23040	24654	38555	49530	54313	47742	56678	33782	96248	102210	92721	29330	37088	42314	C01494	ko00940,ko01100,ko01110
193.07	99.01	194.079	C7H14O6	[M-H]-	D-Pinitol	Others	Saccharides and Alcohols	10284-63-6	2	135400	101650	128480	127350	95325	142490	130460	108010	141420	85342	130820	116880	111130	125890	110630	120490	146640	107820	152300	135100	138680	99498	146310	122860	C03844	--
195.09	83.06	194.08	C8H10N4O2	[M+H]+	Caffeine	Alkaloids	Alkaloids	58-08-2	1	3944200	3858700	4326400	4157300	4279600	4288700	3823900	4150100	3894400	4139200	4149900	4015500	3964400	4031800	4015100	4273600	3984900	3795600	4143600	3766400	3888000	4135100	4126100	4099500	C07481	ko00232,ko01100,ko01110
196.1	91.05	195.09	C10H13NO3	[M+H]+	L-Tyrosine methyl ester	Amino acids and derivatives	Amino acids and derivatives	1080-06-4	3	159120	157340	153940	165070	132760	158030	183080	124040	151530	157600	174780	174100	159110	135130	144780	130010	113650	136000	31317	31496	38324	111330	137910	148860	C03404	--
195.05	74.9	196.058	C6H12O7	[M-H]-	Gluconic acid	Others	Saccharides and Alcohols	526-95-4	1	1852000	1535400	1716900	1688700	1369900	1753700	1457900	1383100	1648600	1261100	1547700	1486800	1137300	1407700	1179900	1754300	2067400	1473700	1710400	1474800	1692900	1607300	1629400	1319800	C00257	ko00030,ko01100,ko01110,ko01200
197.13	70.07	196.121	C10H16N2O2	[M+H]+	Cyclo(D-Val-L-Pro)	Amino acids and derivatives	Amino acids and derivatives	27483-18-7	3	297360	313750	308870	343950	296280	341480	323830	313970	314870	347960	305870	268990	307980	277910	323300	320610	346020	293350	296810	282210	295500	287140	282360	320620	--	--
198.08	142.95	197.069	C9H11NO4	[M+H]+	N-Hydroxytyrosine	Amino acids and derivatives	Amino acids and derivatives	63577-99-1	3	107480	48809	55873	60118	52014	49343	48429	46267	36620	36836	25169	25556	19585	20745	17736	35638	36603	34710	36782	35208	46109	89328	49411	39306	--	--
199	78.96	200.009	C4H9O7P	[M-H]-	D-Erythrose-4-phosphate	Others	Saccharides and Alcohols	585-18-2	3	27962	25927	30502	31303	38280	42492	31183	51078	39547	34180	37959	30092	57266	55978	46904	73305	37242	50755	30751	31390	27722	47129	34516	34915	C00279	ko00030,ko00400,ko00710,ko00750,ko00998,ko01100,ko01110,ko01200,ko01230
199.17	199.17	200.178	C12H24O2	[M-H]-	Dodecanoic acid (Lauric acid)	Lipids	Free fatty acids	143-07-7	1	28567	32959	29576	30673	30919	29964	26469	28545	26841	26319	31481	30421	22821	20840	22815	22596	23002	25304	28526	32857	28594	25790	25016	21926	C02679	ko00061,ko01100,ko01110
203.15	70.07	202.143	C8H18N4O2	[M+H]+	NG,NG-Dimethyl-L-arginine	Amino acids and derivatives	Amino acids and derivatives	30315-93-6	3	518720	619260	524530	482380	546830	397450	500780	514630	416790	531470	566080	553190	722350	630000	486980	632620	511260	657420	697200	680700	554340	539530	470370	522540	C03626	--
203.22	83	202.216	C10H26N4	[M+H]+	Spermine	Alkaloids	Alkaloids	71-44-3	3	9090800	8408700	11059000	8656700	8811100	10899000	7461800	8908100	9026300	10268000	10797000	8879600	11721000	13478000	13160000	7864400	10106000	9900100	10407000	11214000	9581300	11225000	12531000	10271000	C00750	ko00330,ko00410,ko00480,ko00770,ko01100
205.1	146.06	204.09	C11H12N2O2	[M+H]+	1-Methoxy-indole-3-acetamide	Alkaloids	Plumerane	-	1	315630	252140	295560	440890	405610	431880	426580	419170	445940	659470	679310	718460	1232000	1148000	1221700	2005600	1945400	1949600	2043400	2016000	1947000	997340	1058100	935840	--	--
203.08	116.05	204.09	C11H12N2O2	[M-H]-	L-Tryptophan	Amino acids and derivatives	Amino acids and derivatives	73-22-3	1	1521600	1458300	1621300	2624000	2633700	2258100	2059600	2253600	2245400	4075100	3794800	4063100	6059600	5211600	5750200	10013000	9324900	9472300	11522000	11762000	11791000	4199100	4960700	5084200	C00078	ko00260,ko00380,ko00400,ko00901,ko00966,ko00970,ko00998,ko01100,ko01110,ko01210,ko01230
204.03	160.04	205.038	C10H7NO4	[M-H]-	4,8-Dihydroxyquinoline-2-carboxylic acid	Organic acids	Organic acids	59-00-7	3	1025000	1099900	1194400	1187000	1055900	1423800	1039800	1286300	1020300	1265100	1075300	1174300	821910	731030	793780	888250	1122900	1002900	1108700	931690	901960	917120	898780	978040	C02470	ko00380
206.1	147.5	205.074	C11H11NO3	[M+H]+	Methoxyindoleacetic acid	Alkaloids	Plumerane	3471-31-6	3	79056	74613	77293	112790	123900	130340	108620	99149	96348	207410	195810	194770	325100	290490	311460	518610	596400	461080	531090	560480	503500	241530	227300	243980	C05660	ko00380
206.08	131.05	205.074	C11H11NO3	[M+H]+	Cinnamoylglycine	Amino acids and derivatives	Amino acids and derivatives	16534-24-0	3	79024	56422	35750	45586	60233	42856	38530	31758	55571	38362	57977	44456	31202	69576	75215	57729	64050	41967	52217	58318	51049	58416	36214	91549	--	--
206.14	76	205.131	C9H19NO4	[M+H]+	D-Panthenol	Others	Saccharides and Alcohols	81-13-0	2	1202500	1157200	1023000	1021900	1038000	941070	735900	735570	721930	734520	624890	615070	705400	619350	661280	2058300	2088200	2001600	31095	44666	27284	911360	907420	846530	C05944	ko00770
205.16	189.13	206.167	C14H22O	[M-H]-	2,6-Di-tert-butylphenol*	Phenolic acids	Phenolic acids	128-39-2	1	96138	100590	106320	103680	107430	103710	98649	83297	87855	98605	105800	94219	90092	81542	90989	103010	94772	88377	137240	134160	121460	112000	87450	90259	--	--
205.16	189.13	206.167	C14H22O	[M-H]-	2,4-Di-Tert-Butylphenol*	Phenolic acids	Phenolic acids	96-76-4	1	97730	109420	99135	96980	104390	96378	96887	80575	87221	92636	91646	92582	88633	75625	85503	97856	90104	83464	124380	129480	119050	98786	81188	80215	--	--
206.08	58.03	207.09	C11H13NO3	[M-H]-	N-Acetyl-L-phenylalanine	Amino acids and derivatives	Amino acids and derivatives	2018-61-3	2	65777	56962	57496	54540	55532	75756	60577	58286	47057	60437	62305	50620	67937	60652	58545	83918	67132	89765	63376	76202	57776	71973	61751	57641	C03519	ko00360,ko01100
209.04	149.1	208.037	C10H8O5	[M+H]+	Fraxetin (7,8-Dihydroxy-6-methoxycoumarin)	Lignans and Coumarins	Coumarins	574-84-5	2	187030	209110	219790	240700	234670	323060	255570	376430	391570	303580	238950	232890	58497	126690	46581	220750	177480	197710	176060	177110	139390	208570	231700	280990	C09265	--
207.07	133.03	208.074	C11H12O4	[M-H]-	Ferulic acid methyl ester	Phenolic acids	Phenolic acids	2309-07-1	3	71234	59490	75360	81479	80544	79270	83304	74153	77422	92181	82830	94806	143540	143660	140340	289540	291540	296030	23555	24408	26866	115310	111280	113720	--	--
209.03	85.03	210.038	C6H10O8	[M-H]-	D-Galactaric acid*	Others	Saccharides and Alcohols	526-99-8	2	1049200	1080500	1195600	1270900	1103600	1124300	1153400	932540	976260	1143800	1200700	1093500	1051600	1271700	1198200	1109300	1217300	1296900	1301000	877830	1323500	948660	1212900	1038900	C00879	ko00053,ko01100
209.03	85.03	210.038	C6H10O8	[M-H]-	D-Saccharic acid*	Others	Saccharides and Alcohols	87-73-0	2	1292900	980840	1220900	1058800	882420	1033300	887720	909900	1069600	706080	1218100	1129000	879560	1346500	812510	1129200	1142800	1034300	982420	805410	970720	925590	1156200	997690	C00818	ko00053,ko01100
209.07	59.01	210.073	C7H14O7	[M-H]-	Sedoheptulose	Others	Saccharides and Alcohols	3019-74-7	2	844290	798180	842500	781140	702130	796770	664780	665200	703910	788060	860400	836880	792590	757100	605820	840690	861030	609880	718000	475770	815480	824810	915910	766450	C02076	ko00710,ko01100
209.12	59.02	210.126	C12H18O3	[M-H]-	Jasmonic acid	Organic acids	Organic acids	77026-92-7	3	312440	344300	351580	872340	878090	935510	1066800	914700	984570	7197500	6895900	6838100	10049000	9775200	9991800	3542200	3580800	3510400	3458500	3580900	3780700	3198700	3327800	3381100	C08491	ko00592,ko01100,ko01110,ko04075
211.06	181.01	212.068	C10H12O5	[M-H]-	Methyl Syringate	Phenolic acids	Phenolic acids	884-35-5	3	6460.2	5938	7843.2	6254.3	7693.1	7556	7566.9	4704.6	8196.9	7446.7	5407.3	6064.1	3841.5	3544.9	6092.7	5193.4	5857.4	5775.7	5511.4	4191.1	6138.3	8101.2	7169	7934.4	--	--
211.13	183.14	212.141	C12H20O3	[M-H]-	12-Oxo-10E-Dodecenoic Acid	Lipids	Free fatty acids	65410-38-0	3	5259.7	4034.7	5244.7	5370.3	4576.7	5074	7274.2	5157.6	5365.7	6110.5	4425.3	6673.9	4088.6	5852.7	5354.6	7719.8	7429.4	9799.6	6850.7	4416	5326.8	7656.9	7099.8	5909.9	C16309	ko00592,ko01110
211.1	167	212.141	C12H20O3	[M-H]-	Dihydrojasmonic acid	Organic acids	Organic acids	3572-64-3	3	14747	6290.8	9098.3	50366	52323	44152	29143	27760	31906	92086	92667	88431	267210	281600	263230	301330	304020	287440	401910	406960	402080	146090	155780	149060	--	--
213.02	97	214.024	C5H11O7P	[M-H]-	2-Deoxyribose-5'-phosphate	Nucleotides and derivatives	Nucleotides and derivatives	102916-66-5	3	25203	19303	22790	18528	23401	25266	24480	31859	20178	18553	24929	22626	21892	27613	8602.5	29726	16130	23292	15485	18647	25386	20895	20934	24830	C00673	ko00030,ko01100
213.1	97	214.024	C5H11O7P	[M-H]-	2-Deoxyribose-1-phosphate	Nucleotides and derivatives	Nucleotides and derivatives	17210-42-3	3	101360	90418	82880	78189	69472	75486	139120	142130	159780	80636	92232	89268	85053	117170	30700	81894	105430	52320	53012	64695	84128	66575	98891	43943	C00672	ko00030,ko00240,ko01100
217.13	158	216.122	C8H16N4O3	[M+H]+	N-Acetyl-L-Arginine	Amino acids and derivatives	Amino acids and derivatives	155-84-0	1	75926	75277	96723	76273	80421	79422	56554	55684	59519	66724	71556	73542	76999	77483	82601	67006	83615	82163	46506	72970	56538	66566	92992	73691	--	--
215.13	153.13	216.136	C11H20O4	[M-H]-	Undecanedioic acid	Lipids	Free fatty acids	1852-04-6	1	24469	24722	24862	27072	26268	25923	27414	25047	23871	28311	27557	22645	27602	30740	29720	28024	27484	22967	42113	30652	34083	30724	24882	27194	--	--
217.08	199	218.09	C8H14N2O5	[M-H]-	5-L-Glutamyl-L-amino acid	Amino acids and derivatives	Amino acids and derivatives	5875-41-2	3	29723	27692	25467	30109	37287	33251	31858	25345	19030	38783	21485	31446	42339	35258	26754	34838	24931	45067	36922	28445	28608	28482	31734	31390	--	--
219.11	160	218.106	C12H14N2O2	[M+H]+	N-Acetyl-5-hydroxytryptamine	Alkaloids	Plumerane	1210-83-9	2	200920	195840	184070	189580	217510	248130	197870	210140	219860	177820	204740	178230	169970	156940	163310	182030	178880	198280	129610	105320	103870	183930	187820	156180	C00978	ko00380,ko01100
220.12	202.1	219.111	C9H17NO5	[M+H]+	D-Pantothenic Acid	Others	Vitamin	79-83-4	1	1867500	1984600	1835700	1506600	1400100	1234100	1342000	1196300	1184400	1272900	1322800	1367500	1548400	1548800	1512200	1422000	1461100	1312500	1260000	1156400	1129700	1446500	1325200	1259400	C00864	ko00410,ko00770,ko01100,ko01110
221.09	204	220.085	C11H12N2O3	[M+H]+	5-Hydroxy-L-tryptophan	Amino acids and derivatives	Amino acids and derivatives	56-69-9	3	68086	64230	65617	62522	63429	65825	60685	69088	64083	83076	86497	67669	75770	75927	85585	102830	81594	82384	60950	44293	44998	63148	80330	83617	C00643	ko00380,ko01100
221.18	163.15	220.182	C15H24O	[M+H]+	Epinootkatol	Terpenoids	Sesquiterpenoids	-	3	8276.3	8631.3	7650	8869.7	7806.4	9405.8	7468.4	10761	9433.9	8736.7	7419.2	10365	29823	31703	29806	93313	89963	97629	113890	97126	110700	25797	29653	28520	--	--
221.19	119.08	220.182	C15H24O	[M+H]+	Nootkatol	Terpenoids	Sesquiterpenoids	50763-67-2	3	13600	13105	12919	124110	114630	122680	92925	112330	114500	140830	145440	154960	255610	302680	297290	995010	1079400	1029200	569170	592560	539700	300160	313700	286670	--	--
222.08	130.06	221.068	C11H11NO4	[M+H]+	Methyl dioxindole-3-acetate	Alkaloids	Plumerane	57061-18-4	3	240320	209170	286840	220890	156040	166690	233870	154480	243630	184000	237010	245990	135940	156880	221060	235560	168980	156730	116310	167850	91784	150310	239400	229030	--	--
222.1	138	221.09	C8H15NO6	[M+H]+	N-Acetyl-D-mannosamine	Others	Saccharides and Alcohols	7772-94-3	3	111020	130790	118120	69633	101900	84226	177440	99953	74159	92630	119220	151860	158090	73208	84997	197600	189830	130610	217390	127070	203680	171220	81414	97727	C00645	ko00520,ko01100
222.1	84.05	221.09	C8H15NO6	[M+H]+	N-Acetyl-D-galactosamine	Others	Saccharides and Alcohols	1811-31-0	3	69868	73184	81760	50980	92127	63648	65453	88090	68705	90793	88315	66242	74485	68612	46303	98967	89094	97648	118250	66444	108200	72455	50612	54042	C01132	ko00052,ko01100
222	144	221.09	C8H15NO6	[M+H]+	N-Acetyl-D-glucosamine	Others	Saccharides and Alcohols	7512-17-6	3	500150	434750	450650	440430	404380	431510	417410	512500	447680	432530	497030	426660	639870	626960	639910	379640	516010	492240	506120	588650	536570	446840	580210	572670	C00140	ko00520,ko01100,ko02010
223.11	120.09	222.1	C11H14N2O3	[M+H]+	L-Glycyl-L-phenylalanine	Amino acids and derivatives	Amino acids and derivatives	721-66-4	1	190560	199020	190380	275920	271750	266140	364910	350370	338840	303710	335360	328420	545660	616720	532750	518880	540410	521960	826350	907770	877550	451840	408920	427640	--	--
223.11	120.08	222.1	C11H14N2O3	[M+H]+	Glycylphenylalanine	Amino acids and derivatives	Amino acids and derivatives	3321-03-7	1	105520	125660	103300	119370	154090	132660	226050	158930	205580	180950	160780	186330	331220	330900	300270	227980	206210	225810	485980	462560	483820	237160	234340	205560	--	--
223.21	207.03	222.198	C15H26O	[M+H]+	Elemol	Terpenoids	Sesquiterpenoids	639-99-6	3	16809000	19549000	18612000	20261000	20292000	19757000	20681000	17602000	20259000	21803000	23910000	25120000	18062000	19738000	20428000	23990000	23524000	24045000	20863000	22236000	21854000	12917000	21673000	26175000	--	--
224.09	136	223.084	C11H13NO4	[M+H]+	N-Acetyl-L-tyrosine	Amino acids and derivatives	Amino acids and derivatives	537-55-3	3	27666	33096	39259	22038	29359	19932	28407	25078	23413	58177	46746	65882	100310	96328	109640	86425	91421	66852	66231	62446	69619	53815	49057	49429	--	--
451.11	163.05	226.059	C9H10N2O5	[2M-H]-	3-nitro-L-tyrosine	Amino acids and derivatives	Amino acids and derivatives	621-44-3	3	4769.6	2226.6	3086.9	5419.9	6247.3	10929	5496.2	2879.5	3303.9	4939.8	8630.8	5017.8	3085.5	4404	2036.5	3469	4475.2	5439.4	78284	63731	79920	18662	7198.7	15773	--	--
227.09	149.06	226.084	C11H14O5	[M+H]+	Genipin	Terpenoids	Monoterpenoids	6902-77-8	2	103200	78670	125620	132180	154620	133490	109930	85821	127950	115250	110460	133060	93465	136930	62802	243640	224710	311590	410000	403550	416020	144260	228920	168340	C09780	--
227.09	116.07	226.095	C10H14N2O4	[M+H]+	Cyclo(Pro-Glu)	Amino acids and derivatives	Amino acids and derivatives	-	3	265670	240290	191780	177600	199350	191760	202680	228200	189420	194230	247300	239070	182760	200410	168970	191640	178670	179070	218400	207910	206510	197960	199420	193940	--	--
227.16	121.1	226.157	C13H22O3	[M+H]+	6,9-Dihydroxy-7-megastigmen-3-one	Terpenoids	Sesquiterpenoids	-	3	69251	88883	66537	73175	73816	53202	98187	91908	68363	101540	90718	71649	79792	68930	33450	180710	178140	118960	274280	248710	275290	114570	106120	115590	--	--
228.1	112	227.091	C9H13N3O4	[M+H]+	2'-Deoxycytidine	Nucleotides and derivatives	Nucleotides and derivatives	951-77-9	2	20781	31277	15393	28338	20892	26665	28269	29266	26839	33173	36330	37389	45585	34011	49002	28710	29788	36503	15981	33686	29974	16937	34145	31443	C00881	ko00240,ko01100,ko02010
229.09	211.1	228.079	C14H12O3	[M+H]+	Benzyl salicylate	Phenolic acids	Phenolic acids	118-58-1	3	18515	14719	17399	13983	12906	16444	15959	14636	13969	15852	13631	15551	8552.5	12360	12147	7985	10742	6997	8861.8	6730	3919.3	15686	13674	11869	--	--
229.11	151.07	228.1	C11H16O5	[M+H]+	Loganetin	Terpenoids	Monoterpenoids	29748-10-5	3	4410	2586.8	8753.5	13122	5057.5	4880	14345	12343	23012	53121	46962	65087	117460	79096	78421	148150	141680	159140	141200	164940	158270	56150	52749	73768	--	--
229.12	201.13	228.115	C15H16O2	[M+H]+	Stilbostemin B	Phenolic acids	Phenolic acids	162411-67-8	1	8353.5	6557.3	7681.7	9254.3	9701.7	9419.2	11335	5042.7	11793	9621.1	10809	8110.5	18696	22589	17254	7507.3	7767.6	8490.4	4918.2	5300.8	6479.9	8638.9	8869.7	8353.3	--	--
227.13	183.14	228.136	C12H20O4	[M-H]-	2-Dodecenedioic acid	Lipids	Free fatty acids	6402-36-4	1	601160	550540	561010	733850	747430	766750	3923400	4014100	3942600	1439300	1421200	1416800	1723200	1868800	1698600	888640	954470	902420	528620	580240	495750	1422800	1444800	1376800	C16308	ko00592,ko01110
229.15	70.07	228.147	C11H20N2O3	[M+H]+	L-Prolyl-L-Leucine	Amino acids and derivatives	Amino acids and derivatives	52899-07-7	3	130970	157030	199210	239030	214340	270920	190820	257870	279060	228440	270570	321850	447940	407550	531260	356330	369440	501560	327470	285290	374520	215110	317690	347600	--	--
227.2	227.2	228.209	C14H28O2	[M-H]-	Myristic Acid	Lipids	Free fatty acids	544-63-8	1	4389100	4493600	4260900	4583200	4736800	4741100	4177100	4334000	4083500	4793100	4839400	4504100	4221900	4071900	4108200	4407700	4671100	4615600	3544500	3643900	3645600	4488200	4256900	4185700	C06424	ko00061,ko01100
235.11	120.08	234.1	C12H14N2O3	[M+H]+	Cyclo(Tyr-Ala)	Amino acids and derivatives	Amino acids and derivatives	21754-26-7	2	50973	51239	38455	65129	61344	57694	44652	40030	88935	55215	60214	53000	41136	51019	34484	47509	47775	56462	16374	15212	15427	46719	40251	40632	--	--
235.14	147.04	234.137	C13H18N2O2	[M+H]+	p-Coumaroylputrescine	Alkaloids	Phenolamine	34136-53-3	2	120520	120650	148800	110030	112300	131540	115440	145840	143270	113180	127560	91242	53013	56256	56170	99903	87794	111680	71569	69845	45212	108130	86232	103220	C18326	ko00330,ko01100
235.1	118.3	234.158	C10H22N2O4	[M+H]+	L-Lysine-Butanoic Acid	Amino acids and derivatives	Amino acids and derivatives	80407-71-2	3	45261	42766	60306	17174	27384	29666	36468	44848	16702	36225	32846	27502	41793	24340	27667	46663	30625	46272	52849	48349	64815	62569	34847	28750	--	--
237.07	176.04	236.068	C12H12O5	[M+H]+	5,6,7-Trimethoxycoumarin	Lignans and Coumarins	Coumarins	55085-47-7	3	3688.4	6049.5	5380.9	4350.7	5144.4	5909.1	6175.7	4099.5	3052.3	5419.7	3950	5787	1440.6	2546.9	1433.7	9821.2	6773.3	6041.2	900.87	1793.3	2370.1	2824.4	3219.1	5143.8	--	--
237.12	120.09	236.116	C12H16N2O3	[M+H]+	L-Alanyl-L-Phenylalanine	Amino acids and derivatives	Amino acids and derivatives	3061-90-3	3	19840	13858	22776	29455	21916	27340	35153	28933	23440	17177	35620	38218	48850	52387	57714	40292	43107	45754	106840	146950	124950	37158	49972	44041	--	--
237.06	87.01	238.069	C8H14O8	[M-H]-	Mucic acid Dimethyl Ester	Phenolic acids	Phenolic acids	-	1	2036200	1358500	1763000	1833400	1401800	1798900	1289700	1482700	1590100	1386800	1889000	1401500	1308000	1646600	1357500	1594100	1748800	1372400	1411600	1233600	1473800	1409700	1811400	1364700	--	--
239.2	223.03	240.209	C15H28O2	[M-H]-	Cis-10-Pentadecenoic Acid(C15: 1)	Lipids	Free fatty acids	84743-29-3	1	162400	133190	87805	157340	119560	146750	82515	128390	138350	92780	80741	72282	126150	135000	114470	123870	152480	129930	107410	63049	98868	157920	108440	95478	--	--
239	223	240.245	C16H32O	[M-H]-	Palmitaldehyde	Lipids	Free fatty acids	629-80-1	3	66032000	65557000	68102000	66359000	66045000	64569000	65370000	63903000	64889000	64794000	64891000	66635000	57117000	55982000	56628000	62662000	64657000	64734000	60906000	63193000	60273000	72402000	61638000	63610000	C00517	ko00071
242.11	126.07	241.106	C10H15N3O4	[M+H]+	5-Methyl-2'-Deoxycytidine	Nucleotides and derivatives	Nucleotides and derivatives	838-07-3	3	16063	12504	8333.8	10956	9871.7	19787	5101.4	9522	5806.1	10452	27208	13082	13657	18835	17533	7302.3	15185	13703	11787	6737.4	11174	12691	10130	10070	C03592	--
243.09	145	242.08	C12H10N4O2	[M+H]+	Lumichrome	Alkaloids	Alkaloids	1086-80-2	3	24747	15322	18672	8288.4	6978.3	7440.5	16170	20002	21150	14854	16933	17320	10902	14328	21770	21716	9864.6	21375	21053	22118	14015	18030	16306	15116	C01727	ko00740
243.1	127	242.09	C10H14N2O5	[M+H]+	Thymidine	Nucleotides and derivatives	Nucleotides and derivatives	50-89-5	1	280100	237040	272710	184580	173060	184540	213610	196410	216490	250470	280720	267330	336500	310730	347480	259440	298280	296550	282810	315500	263180	240160	273310	271700	C00214	ko00240,ko01100
241.22	241.21	242.225	C15H30O2	[M-H]-	13-methylmyristic acid	Lipids	Free fatty acids	2485-71-4	1	86981	92972	89273	110860	95290	104260	90176	84926	79885	119560	107750	94560	86640	83377	78381	86914	85737	91161	50158	60770	56693	74129	84912	84097	--	--
241.22	241.22	242.225	C15H30O2	[M-H]-	Pentadecanoic Acid	Lipids	Free fatty acids	1002-84-2	1	127540	133120	116970	141720	144860	142540	121500	120710	116870	169850	159800	148760	146570	147170	144640	144090	138500	149140	76109	82466	82135	113770	143390	145930	C16537	--
244.09	112.05	243.086	C9H13N3O5	[M+H]+	Cytarabine	Nucleotides and derivatives	Nucleotides and derivatives	147-94-4	1	46429	55928	31146	96138	64428	120620	134280	119270	150470	117010	205230	222900	347570	240560	423710	367670	407580	584660	321130	672640	602960	111860	277630	285890	C02961	--
244.09	112	243.086	C9H13N3O5	[M+H]+	Cytidine	Nucleotides and derivatives	Nucleotides and derivatives	65-46-3	1	216170	83531	87629	385800	224990	546550	300900	386680	424520	525300	798360	408970	515990	693760	816090	1101800	1144300	1527500	1182100	2210000	1165800	402880	995380	995040	C00475	ko00240,ko01100,ko02010
243.06	110	244.07	C9H12N2O6	[M-H]-	Uridine	Nucleotides and derivatives	Nucleotides and derivatives	58-96-8	1	21967	43104	40225	63939	71196	38724	82430	74503	106630	79084	77281	112530	132210	149100	212220	138510	145650	107680	170960	226210	178240	111690	90079	104280	C00299	ko00240,ko01100,ko02010
245.07	113.03	244.07	C9H12N2O6	[M+H]+	1-beta-D-Arabinofuranosyluracil	Nucleotides and derivatives	Nucleotides and derivatives	3083-77-0	3	13843	11201	7194.8	12825	12625	11399	28981	25009	22470	22432	53333	26881	42269	18052	44881	56665	80657	57251	90471	141500	71707	42689	39767	61091	C16908	--
245.1	227	244.088	C10H16N2O3S	[M+H]+	Biotin	Others	Vitamin	58-85-5	3	38755	34972	24307	37312	36140	27206	29510	31373	21290	8926	26202	26948	29470	13704	8404	14825	21447	35686	23923	17766	8338.8	38845	20316	28522	C00120	ko00780,ko01100,ko02010
243.16	181.16	244.167	C13H24O4	[M-H]-	Tridecanedioic acid	Lipids	Free fatty acids	505-52-2	3	284460	293530	295680	322840	292580	287330	284700	280340	282020	276970	255610	254570	226070	225640	210150	231150	235740	241300	284650	258390	256650	339210	266200	252610	--	--
245.18	86.1	244.179	C12H24N2O3	[M+H]+	L-Leucyl-L-Leucine	Amino acids and derivatives	Amino acids and derivatives	3303-31-9	3	74019	86379	81148	117270	194630	150590	182890	179170	199900	155030	167440	172420	358340	379200	363910	199860	245980	266610	379050	395480	384650	195440	194130	224580	--	--
247.11	130	246.1	C13H14N2O3	[M+H]+	N-(3-Indolylacetyl)-L-alanine	Amino acids and derivatives	Amino acids and derivatives	57105-39-2	3	22045	19371	10397	9662.8	11071	20332	10306	7548.5	6869.8	15536	11370	25238	28638	17285	22836	16136	26207	15463	21578	21005	10547	15813	12830	19352	--	--
247.13	184.1	246.122	C10H18N2O5	[M+H]+	γ-Glutamyl-L-valine	Amino acids and derivatives	Amino acids and derivatives	-	3	94996	66537	75046	77625	70859	100810	64314	87425	77442	58228	105930	74074	77682	89430	90622	50233	91313	77611	89763	119680	67591	58243	88835	90364	--	--
252.11	136	251.102	C10H13N5O3	[M+H]+	2'-Deoxyadenosine	Nucleotides and derivatives	Nucleotides and derivatives	958-09-8	1	157600	160720	173230	138010	152200	127960	164170	161930	165420	198960	170390	155060	120860	107730	112090	138570	128870	88838	590970	594210	534010	220660	214260	187610	C00559	ko00230,ko01100,ko02010
252.1	136.06	251.102	C10H13N5O3	[M+H]+	5'-Deoxyadenosine	Nucleotides and derivatives	Nucleotides and derivatives	4754-39-6	3	111470	127070	141980	114780	119500	86069	122810	147240	122630	113820	130640	123660	77438	93777	95872	108900	94782	89739	522700	513020	423970	176740	139550	157910	C05198	--
253.22	235.19	254.225	C16H30O2	[M-H]-	Palmitoleic Acid	Lipids	Free fatty acids	373-49-9	1	9820.4	12144	11558	12623	15741	13084	10612	10567	9918.2	15735	15961	13621	11754	13812	11844	13012	12310	13598	3938.8	6971.4	6509	9932.3	8539	11140	C08362	ko00061
256.08	124.1	256.082	C11H14NO6+	[M]+	Nicotinate D-ribonucleoside	Others	Vitamin	17720-18-2	3	2142700	2000500	1891000	2092400	1882900	1841700	1929200	2212900	1913000	1924600	2469100	1810500	1904600	1994100	2084000	2087900	2706300	2773700	2579200	2328200	1936300	2115200	2398200	2318300	C05841	ko00760,ko01100
255.23	237.22	256.24	C16H32O2	[M-H]-	Palmitic acid	Lipids	Free fatty acids	57-10-3	1	46397	37232	36568	43474	41321	43140	38409	35661	39168	43624	39978	42477	57529	44049	53485	54305	53947	51835	48494	56592	56135	43846	42280	40260	C00249	ko00061,ko00062,ko00071,ko00073,ko01040,ko01100,ko01212
258.11	104.11	257.103	C8H20NO6P	[M+H]+	Choline Alfoscerate	Lipids	PC	28319-77-9	1	13042000	13730000	14808000	7855700	8635400	8396900	9823300	9524600	8432000	8642100	9285400	9254800	10026000	8556500	7706900	5130500	5445800	5120300	6747800	6305500	7615800	8556600	8302100	7453900	C00670	ko00564,ko00565
257.18	195.18	258.183	C14H26O4	[M-H]-	1,14-Tetradecanedioic Acid	Lipids	Free fatty acids	821-38-5	1	14738	14083	15006	14340	14397	15372	16299	14946	15423	12464	13590	13035	13002	10832	13145	11759	14705	12934	18835	20737	18704	14939	15427	13039	--	--
258.04	78.96	259.046	C6H14NO8P	[M-H]-	D-Glucosamine 1-phosphate	Others	Saccharides and Alcohols	2152-75-2	3	16298	18096	18573	18027	17926	11204	16343	9658.8	13422	14101	12798	10604	14773	21063	19955	6813.5	5944.5	6185	6835.7	8829.5	11702	10335	12168	8915.3	C06156	ko00520,ko01100
259.02	96.97	260.03	C6H13O9P	[M-H]-	D-Fructose 6-Phosphate	Others	Saccharides and Alcohols	643-13-0	1	1204600	1501600	1243700	2007100	1905200	1955600	1970200	2363800	2477400	1785700	2009400	1515900	2550600	2347300	2230800	1648000	1600200	1599700	1681800	1603900	1718200	1776900	2243600	1762800	C00085	ko00052,ko00500,ko00710,ko01100,ko01110,ko01200
259.02	97	260.03	C6H13O9P	[M-H]-	Glucose-1-phosphate*	Others	Saccharides and Alcohols	59-56-3	1	1404300	1874600	1608100	1953600	1403500	1681900	2148900	2156100	2119800	1678400	1989500	1576200	1710500	2402400	1120400	1714500	2135400	1897200	1876800	1500100	1729100	1635500	1173000	1620700	C00103	ko00010,ko00040,ko00052,ko00500,ko00520,ko00523,ko00561,ko01100,ko01110
259.02	97	260.03	C6H13O9P	[M-H]-	D-Glucose 6-phosphate*	Others	Saccharides and Alcohols	56-73-5	1	2028600	1891400	1978800	2452000	1965600	2242000	2469200	3110000	3561700	2660900	2804100	1924100	3323400	3472600	2720400	2299300	2271100	2233800	2054300	1951400	2311900	2005900	2564000	1856600	C00092	ko00500,ko00562,ko00998,ko01100,ko01110
262.12	188.07	261.111	C13H15N3O3	[M+H]+	Glycyl-tryptophan	Amino acids and derivatives	Amino acids and derivatives	2390-74-1	3	77695	74543	58487	81177	70833	83146	76527	89109	85184	101630	91557	110310	100760	104790	96913	109870	112940	104230	140510	151960	149640	81731	87259	104660	--	--
261.04	78.96	262.045	C6H15O9P	[M-H]-	Sorbitol-6-phosphate	Others	Saccharides and Alcohols	20479-58-7	3	17594	10276	13556	18735	30813	17271	21244	21095	14318	11339	14053	10282	18309	33145	22197	15104	18364	16458	11364	22728	14840	15888	22544	19428	C01096	ko00051,ko01100
263.13	204.12	264.136	C15H20O4	[M-H]-	Abscisic acid	Organic acids	Organic acids	21293-29-8	1	263520	238180	227880	233460	225860	235410	283170	261020	295100	253690	241140	259770	379450	357250	405130	249320	228050	242120	164950	207990	192500	224530	231670	238050	C06082	ko00906,ko01100,ko01110,ko04075
265.15	177.06	264.147	C14H20N2O3	[M+H]+	N-Feruloylputrescine	Alkaloids	Phenolamine	501-13-3	3	1172200	1458500	1391200	2494000	2072700	2702600	1656600	1628000	1486200	1144600	1371800	1446400	1134000	1351000	1375500	4318700	3633500	3504300	2620300	2166200	2535200	1785700	2105000	1973400	C10497	ko00330,ko01100
267.08	249.07	266.069	C15H10N2O3	[M+H]+	3-(2'-Hydroxyl-phenyl)-4-(3H)-quinazolone	Alkaloids	Alkaloids	-	3	39149	34050	27946	59507	61064	48061	42276	51157	47920	61165	50122	55324	5766	9082.1	7550.1	37332	35424	31457	21682	23228	25883	32919	32308	41765	--	--
266.13	207.06	266.124	C14H20NO4+	[M]+	Caffeoylcholine	Alkaloids	Phenolamine	87189-10-4	3	21040	16574	18766	17466	18526	17408	15586	22657	16087	12136	23546	16450	8482.6	16863	15502	15968	14579	7285.1	24882	13996	16071	10753	16354	15540	--	--
267.17	179.07	266.163	C14H22N2O3	[M+H]+	Dihydroferuloylputrescine	Alkaloids	Phenolamine	-	3	13361	7658.6	12262	27896	20157	27921	18037	17742	15831	13320	20777	17823	13598	8181.7	8057.3	32893	32159	32455	34173	20766	32378	28094	28396	19796	--	--
268.1	136.06	267.097	C10H13N5O4	[M+H]+	Adenosine	Nucleotides and derivatives	Nucleotides and derivatives	58-61-7	1	1247500	1356200	1459400	1764200	2136300	1979000	3046000	3383600	3040400	2263600	2123900	1905400	2971000	2985300	2954400	2420300	2240400	2059200	67424000	44221000	43900000	21480000	21034000	20126000	C00212	ko00230,ko01100,ko02010
268.1	152	267.097	C10H13N5O4	[M+H]+	2'-Deoxyguanosine	Nucleotides and derivatives	Nucleotides and derivatives	961-07-9	3	795140	767610	761850	546120	611780	639630	628280	680080	675010	952950	908410	889120	1078800	1181600	1010500	889240	864670	833650	703500	615560	605800	783770	796070	726390	C00330	ko00230,ko01100,ko02010
269.09	137	268.081	C10H12N4O5	[M+H]+	Inosine	Nucleotides and derivatives	Nucleotides and derivatives	58-63-9	3	79323	86559	105780	72202	72545	78880	93137	98491	97145	102200	76116	107100	210700	232390	214600	122910	126700	113750	179400	172750	138950	90459	106310	117950	C00294	ko00230,ko01100,ko02010
267.23	267.23	268.24	C17H32O2	[M-H]-	10-Heptadecenoic Acid	Lipids	Free fatty acids	29743-97-3	1	369240	394540	406800	484420	501970	505760	476430	442300	470480	459710	430390	448640	523050	519180	522630	589230	562100	583550	308540	350040	376260	332860	391130	404300	--	--
269.01	189.06	270.02	C11H10O6S	[M-H]-	2,5-Dimethylchromone-7-O-sulfate	Others	Others	-	3	67908	67056	91404	58422	58144	68232	64732	61530	65828	59535	64635	57662	70027	68245	76260	68566	106210	61803	75634	79587	69038	64118	66707	79147	--	--
271.06	153.01	270.053	C15H10O5	[M+H]+	Apigenin	Flavonoids	Flavonoid	520-36-5	1	26945	12749	25423	14240	12467	14771	13123	8427.5	18531	8627.5	19788	11493	19011	20140	17798	17467	26346	20788	37649	34572	34739	18976	16478	19976	C01477	ko00941,ko00943,ko00944,ko01100,ko01110
269.1	101.02	270.11	C13H18O6	[M-H]-	Benzyl glucoside	Phenolic acids	Phenolic acids	4304-12-5	3	12388	15972	17990	22144	21117	16399	14434	13379	17941	8706.5	14322	13873	4612	9234.5	8692	10296	8724.5	9752	8242.2	11274	7638	8147.8	12800	8632.5	--	--
271.12	91.05	270.11	C13H18O6	[M+H]+	Phenyl-β-D-glucopyranoside	Others	Others	-	3	171500	176000	204350	161680	186310	185650	197830	149410	176480	138270	156260	162860	127450	121660	131230	182320	183030	174710	168200	191740	199020	208480	155700	171990	--	--
269.29	209.2	270.292	C18H38O	[M-H]-	1-Octadecanol	Lipids	Free fatty acids	112-92-5	3	365380	352410	339750	319040	313900	302530	298040	292930	289550	282740	274120	270210	269810	260640	252920	234140	236790	240640	255390	254430	264160	230160	275930	257150	--	--
273.08	153	272.068	C15H12O5	[M+H]+	Naringenin chalcone*	Flavonoids	Chalcones	73692-50-9	1	2171900	2350900	2302000	2082200	2072700	1954900	2156300	2073900	2111600	2364600	2450300	2296700	2533400	2678300	2678300	1820700	1669400	1762600	768780	782520	708440	1897900	2052400	2089100	C06561	ko00941,ko01100,ko01110
273.08	153.02	272.068	C15H12O5	[M+H]+	Naringenin (5,7,4'-Trihydroxyflavanone)*	Flavonoids	Dihydroflavone	480-41-1	1	437590	485980	450710	413660	446020	436420	461010	407130	488300	508760	447900	491610	588560	519770	616230	525520	517910	481480	1161800	1253800	1206300	505250	580810	669700	C00509	ko00941,ko00943,ko01100,ko01110
271.09	107.6	272.09	C12H16O7	[M-H]-	Arbutin	Phenolic acids	Phenolic acids	497-76-7	3	215360	199430	250710	258940	272050	259020	243730	242090	219390	238150	239480	276550	213850	199060	178940	243400	212610	244970	222740	264010	233300	187890	235300	233320	C06186	ko00010
271.23	225.22	272.235	C16H32O3	[M-H]-	2-Hydroxyhexadecanoic acid	Organic acids	Organic acids	764-67-0	1	115430	106310	107460	140760	132140	123240	102720	108430	105540	120830	123400	119650	144720	157650	156680	183510	170860	174820	88277	88063	87160	127500	121350	114120	--	--
273.08	167	274.084	C15H14O5	[M-H]-	Phloretin	Flavonoids	Chalcones	60-82-2	1	16177	15978	20348	21936	19791	22920	35404	30706	28871	27977	29978	22196	19191	19145	18160	17099	18823	17617	20982	21842	24209	22681	23836	22667	C00774	ko00941,ko01110
275.09	139	274.084	C15H14O5	[M+H]+	Afzelechin (3,5,7,4'-Tetrahydroxyflavan)	Flavonoids	Flavanols	2545-00-8	1	57535	57898	49784	36321	59384	49878	51406	41817	33592	52368	65712	46931	30710	32773	39839	20333	53714	31188	26068	42237	38747	41084	31168	24514	C09320	ko00941,ko01110
275.09	107	274.084	C15H14O5	[M+H]+	Epiafzelechin	Flavonoids	Flavanols	24808-04-6	1	6762500	5421300	6406200	6805100	6596600	6966700	5460300	5871300	6015100	6612200	5622900	6028400	6139200	5997700	6775700	5820700	6215000	6944100	4831500	4206300	4333100	5686700	5594500	5977500	C12128	ko00941,ko01110
277.12	120.08	276.112	C14H16N2O4	[M+H]+	Cyclo(Phe-Glu)	Amino acids and derivatives	Amino acids and derivatives	-	3	10046	13924	17151	11558	16322	12948	12600	16274	12636	11662	9249	5465.2	7310.5	4426.5	2936	4854	5802.8	6524	2397	4468	8721	13296	12286	5962.8	--	--
277.17	147.04	276.159	C14H20N4O2	[M+H]+	p-Coumaroylagmatine	Alkaloids	Phenolamine	7295-86-5	1	1059700	1196100	1190700	1029500	1055800	1072300	1048400	1071600	1014200	1133500	1223600	1048400	1268700	1151400	1098100	851790	888570	965740	896000	1001200	1014400	976420	846700	918970	C04498	ko00330,ko01100
277.12	146	278.13	C11H22N2O4S	[M-H]-	Pantetheine	Others	Others	496-65-1	1	235790	261100	221230	176750	250230	272720	253820	268630	192430	205930	243650	187060	272200	225360	193630	217790	190330	258550	80237	72418	95825	139490	167010	153500	C00831	ko00332,ko00770,ko01110
279.16	149.02	278.152	C16H22O4	[M+H]+	Dibutyl phthalate*	Phenolic acids	Phenolic acids	84-74-2	1	11422000	13034000	10230000	11756000	14007000	13142000	12537000	10783000	10621000	16830000	10902000	11202000	12473000	10274000	10168000	11515000	15911000	12933000	14373000	14915000	13741000	10091000	10415000	11085000	C14214	--
279.16	149.02	278.152	C16H22O4	[M+H]+	Diisobutyl phthalate*	Phenolic acids	Phenolic acids	84-69-5	1	12396000	12562000	11178000	11720000	13223000	12327000	13653000	10650000	11349000	16721000	11114000	10130000	13220000	10065000	10414000	11344000	16156000	13540000	14070000	15149000	14512000	9980500	11244000	10386000	C15205	--
279.16	149.03	278.152	C16H22O4	[M+H]+	Butyl isobutyl phthalate	Phenolic acids	Phenolic acids	17851-53-5	3	11509000	13060000	10625000	10579000	13711000	12803000	12676000	11074000	9906100	17144000	10794000	10544000	12896000	10177000	10017000	11271000	15412000	11475000	13702000	13128000	13932000	9845500	10920000	10676000	--	--
279.17	120.08	278.163	C15H22N2O3	[M+H]+	L-Leucyl-L-phenylalanine	Amino acids and derivatives	Amino acids and derivatives	56217-82-4	3	67610	86989	44546	78632	78703	81793	110250	120740	125130	96384	87230	124740	170850	177420	154740	98232	141430	106760	287320	323230	333730	104770	125040	123000	--	--
279.2	149.4	278.225	C18H30O2	[M+H]+	Octadeca-11E,13E,15Z-trienoic acid	Lipids	Free fatty acids	25575-00-2	3	1614000	1810000	1663800	1601100	1769500	1866600	1772200	1454700	1542900	2304600	1518800	1550000	1786100	1368800	1439000	1494700	2067400	1714100	2004700	1934400	1932000	1418600	1480700	1284900	--	--
279.23	95.1	278.225	C18H30O2	[M+H]+	Punicic acid (9Z,11E,13Z-octadecatrienoic acid)	Lipids	Free fatty acids	544-72-9	1	120830	131210	135120	253240	223290	233560	313380	350560	398840	673030	715770	718110	2299400	2368600	2142400	2242700	2332600	2376500	1647000	1835200	1635200	933080	1004200	976800	C08364	--
277.22	277.22	278.225	C18H30O2	[M-H]-	α-Linolenic Acid*	Lipids	Free fatty acids	463-40-1	1	5534600	6079400	5417500	7752600	8091300	7590700	7024300	7384400	9232100	8033100	7527600	8278600	15754000	15555000	15292000	16123000	16077000	16236000	18951000	18838000	19328000	10871000	11047000	10464000	C06427	ko00592,ko01040,ko01100,ko01110
277.22	59.01	278.225	C18H30O2	[M-H]-	γ-Linolenic Acid*	Lipids	Free fatty acids	506-26-3	1	42737	41567	39559	53583	51859	51444	44588	52835	62225	53570	53596	54249	101950	101900	102280	103580	105120	105280	126980	128810	123540	71510	77786	71402	C06426	ko00591,ko01040,ko01100
277.22	59.01	278.225	C18H30O2	[M-H]-	Crepenynic acid	Lipids	Free fatty acids	2277-31-8	1	39604	43664	41067	52857	55411	51047	49958	54924	65547	52964	51983	55731	107180	115650	105560	109960	110810	107610	129370	125490	128650	72631	73109	75584	C07289	ko00591
281.11	166	280.106	C13H16N2O5	[M+H]+	L-Aspartyl-L-Phenylalanine	Amino acids and derivatives	Amino acids and derivatives	13433-09-5	1	36138	31581	30127	28546	29383	30269	28064	27813	35953	29707	26897	39468	40677	33220	52135	34941	38377	40506	32884	33046	33650	32270	43060	38755	--	--
281.12	91.05	280.11	C18H16O3	[M+H]+	6-Methoxy-2-(2-phenylethyl)chromone	Others	Others	84294-89-3	3	32168	47671	38319	27915	28089	24013	26778	38754	25968	29493	20885	25526	45451	35355	17789	46240	31000	27110	28684	34356	36053	10758	15634	12884	--	--
280.15	221.08	280.138	C15H22NO4+	[M]+	Feruloylcholine	Alkaloids	Phenolamine	85927-25-9	3	43831	39940	10904	13236	12495	9182	12548	7759	8891.8	35277	61077	15830	8690.9	2733.7	7134.4	3203.3	13586	3403.7	49575	30225	38753	24602	28879	25024	--	--
281.15	107.05	280.146	C19H20O2	[M+H]+	1-phenyl-7-(4-hydroxyphenyl)-4-ene-3-heptanone	Others	Others	-	3	742410	1189900	1075000	519670	989860	511940	637220	556160	495330	562190	673270	655650	1032300	828350	585350	1665900	798500	946670	537880	571330	652760	675970	598630	522150	--	--
279.23	59.01	280.24	C18H32O2	[M-H]-	(9Z,11E)-Octadecadienoic acid	Lipids	Free fatty acids	2540-56-9	1	4075.3	5564.1	3969.1	5124.8	5381.9	5909.7	5460	5728.1	9039.9	5168.4	4806.8	6205.7	13656	13930	10705	14591	13547	15177	18009	18749	21173	8727.1	11280	11360	C04056	ko00591
279.23	279.23	280.24	C18H32O2	[M-H]-	Linoleic acid	Lipids	Free fatty acids	60-33-3	1	7143300	7796300	7129900	7560300	7897900	7843300	7560700	8534100	11537000	9640000	9083800	10295000	20657000	21558000	21639000	22482000	24882000	22292000	30191000	32094000	29431000	13571000	17414000	16856000	C01595	ko00591,ko01040,ko01100
282.12	136.06	281.112	C11H15N5O4	[M+H]+	2'-O-Methyladenosine	Nucleotides and derivatives	Nucleotides and derivatives	2140-79-6	1	383870	401420	391660	370680	455590	366620	380120	393820	396960	505090	479730	454530	707210	770360	692340	849520	851120	746720	868850	870890	858960	508630	571960	557110	--	--
282.12	150.08	281.112	C11H15N5O4	[M+H]+	N6-methyladenosine	Nucleotides and derivatives	Nucleotides and derivatives	1867-73-8	3	22551	19828	16829	23670	19072	24553	21310	25623	23343	48371	45008	31775	74725	76153	73107	72715	73900	69101	109770	118270	118900	52301	51630	56255	--	--
282.28	247.24	281.272	C18H35NO	[M+H]+	Oleamide (9-Octadecenamide)	Lipids	Free fatty acids	301-02-0	1	5586.6	6363.6	6285	5286.5	5367.3	9194.4	7330.8	8447.2	5873	9179.8	11043	11125	9358.2	9626.5	9066.1	12620	12730	15770	5524.3	5296.3	5491.6	11650	11797	11255	C19670	--
281.25	281.25	282.256	C18H34O2	[M-H]-	11-Octadecanoic acid(Vaccenic acid)	Lipids	Free fatty acids	506-17-2	1	3844800	3656100	3455200	4290000	4275100	4118300	3902600	3871500	4183500	6407000	6501600	6495800	17164000	16214000	16335000	19700000	19024000	18963000	10593000	12334000	12028000	8997300	9439900	10004000	C21944	--
281.25	281.25	282.256	C18H34O2	[M-H]-	Elaidic Acid	Lipids	Free fatty acids	112-79-8	2	9020800	8962800	8207400	10119000	10606000	9779200	9612600	8903600	10169000	14582000	14846000	14620000	38358000	35884000	35626000	43931000	41368000	42023000	24549000	27977000	27655000	21273000	21855000	22552000	C01712	--
284.13	147.04	283.12	C17H17NO3	[M+H]+	P-Hydroxycinnamic acid p-hydroxyphenethylamine	Phenolic acids	Phenolic acids	-	3	27141	27837	21732	26439	17219	28138	19276	34445	25635	24008	17911	28049	29223	14978	13513	27662	26106	20458	19503	31673	15795	18384	21139	18927	--	--
284.13	147.04	283.121	C17H17NO3	[M+H]+	p-Coumaroyltyramine	Alkaloids	Phenolamine	36417-86-4	3	24936	32979	33850	22790	29995	20554	19586	33913	33971	29406	16225	23062	21316	15994	15057	16172	22065	21699	18307	13092	19740	18595	30440	20397	--	--
284.3	102.09	283.288	C18H37NO	[M+H]+	Stearamide	Alkaloids	Alkaloids	124-26-5	2	16972	32169	66829	15751	9653.4	24437	22611	20044	30476	17745	19746	7868	19421	17145	21947	52156	9805.1	12849	14003	3843.3	6988.2	18479	11638	10178	C13846	--
283.07	151	284.076	C10H12N4O6	[M-H]-	Xanthosine	Nucleotides and derivatives	Nucleotides and derivatives	146-80-5	1	260750	237600	278230	212240	156920	231570	199480	222730	296980	460330	747920	587580	462680	908440	596430	387630	375720	254480	412580	287210	454840	465060	405840	383870	C01762	ko00230,ko00232,ko01100,ko01110,ko02010
283.26	283.26	284.272	C18H36O2	[M-H]-	Stearic Acid	Lipids	Free fatty acids	57-11-4	2	31228000	45883000	41659000	39125000	43817000	41935000	44917000	41647000	36707000	38490000	41217000	41754000	26912000	33466000	31903000	34724000	33092000	35248000	35021000	46775000	50119000	29022000	32125000	31590000	C01530	ko00061,ko01040
286.09	124	285.085	C12H15NO7	[M+H]+	N-(beta-D-Glucosyl)nicotinate	Others	Vitamin	-	3	36710	38938	32138	43995	39512	39981	42727	46365	43717	57565	82380	56031	67046	70833	80793	69208	85444	71191	50481	56269	38202	38850	54373	40420	--	--
285.03	133.02	286.032	C11H10O9	[M-H]-	L-Malic acid-2-O-gallate	Phenolic acids	Phenolic acids	-	3	15154	16607	19022	15645	14876	13502	15048	24162	12499	29466	23475	23412	21406	22637	28426	18578	12694	14696	11805	19825	24314	11595	13568	21964	--	--
287.06	153.02	286.048	C15H10O6	[M+H]+	Luteolin (5,7,3',4'-Tetrahydroxyflavone)	Flavonoids	Flavonoid	491-70-3	1	105450	140830	164950	81382	108690	90391	91180	142360	92392	149490	151140	146490	113510	132060	106250	96246	115020	74644	84222	99205	60752	156400	134280	97189	C01514	ko00941,ko00944,ko01100,ko01110
285.04	257.05	286.048	C15H10O6	[M-H]-	3,5,7,2'-Tetrahydroxyflavone; Datiscetin	Flavonoids	Flavonoid	480-15-9	3	5214	4313.2	4381.4	6768.3	8358.2	6083.3	7944	7113.6	7080.9	13923	12243	14638	18577	17452	20930	12614	14557	13478	117180	102510	90487	20339	22987	22823	C10036	--
287.06	153.02	286.048	C15H10O6	[M+H]+	Kaempferol (3,5,7,4'-Tetrahydroxyflavone)	Flavonoids	Flavonols	520-18-3	1	12594	9647.5	14317	6765.9	9263.3	12997	13275	13024	14586	20334	24586	25454	41552	45536	42804	23317	30904	21846	170830	163300	168460	34115	46289	44429	C05903	ko00941,ko00944,ko01100,ko01110
285.1	123	286.105	C13H18O7	[M-H]-	3-Hydroxy-5-Methylphenol-1-O-Glucoside	Phenolic acids	Phenolic acids	-	3	17941	16409	22377	12432	17931	10164	12490	11053	11463	10878	19555	8210.3	7533.4	9200.3	10211	11444	12856	10635	13487	15170	11984	9257.4	6870.1	10229	--	--
287.13	91.05	286.121	C17H18O4	[M+H]+	6,7-cis-Dihydroxy-2-(2-phenylethyl)-5,6,7,8-tetrahydrochromone	Others	Others	-	3	14876	22627	15127	12220	12931	14819	16764	16164	14944	22697	11571	16339	31156	27527	20971	14388	20936	12932	15162	9934.7	20729	13861	9116.6	20309	--	--
285.21	223.21	286.214	C16H30O4	[M-H]-	Hexadecanedioic acid	Lipids	Free fatty acids	505-54-4	1	19503	19648	19804	19618	21224	21134	20947	18950	21088	20550	20845	18575	21424	21434	20706	17968	19307	21014	23256	21704	21574	18889	19000	17775	C19615	ko00073,ko01100
285.24	239.24	286.251	C17H34O3	[M-H]-	3-Hydroxy-palmitic acid methyl ester	Lipids	Free fatty acids	51883-36-4	3	6781.3	9495.3	7775.6	7116.8	9041.8	6622.6	6635.8	7216.9	7399.7	9271.2	6893.3	6556.1	9793.9	6971.2	7320.6	8298.4	7603.4	8762.7	5741.6	5942.6	4578.3	5932.6	6721.6	4863.2	C11849	--
289.07	163.04	288.063	C15H12O6	[M+H]+	3,4,2',4',6'-Pentahydroxychalcone	Flavonoids	Chalcones	73692-51-0	2	1396700	2595300	1587500	1583100	1980100	1941700	1669600	1953800	1513100	1410400	1901500	1868500	1726100	1867500	1408300	1344400	1904100	2136200	1777400	1608500	1745900	1827400	2058600	2190400	C15525	ko00941,ko01100
287.06	259	288.063	C15H12O6	[M-H]-	Aromadendrin (Dihydrokaempferol)	Flavonoids	Dihydroflavonol	480-20-6	1	14634	8008.3	8299.2	19119	18715	14405	14142	10494	12314	16206	14332	13931	17561	21450	14514	24812	36807	39321	40491	38826	39477	18117	19473	21636	C00974	ko00941,ko01100,ko01110
287.06	125.03	288.063	C15H12O6	[M-H]-	2-hydroxynaringenin	Flavonoids	Dihydroflavone	-	1	162120	204910	223480	139940	165150	170280	178400	173350	123040	171810	148740	133400	136100	123990	103160	135000	190750	213720	282950	224930	252060	172240	156010	131580	--	--
287.06	135	288.063	C15H12O6	[M-H]-	Eriodictyol (5,7,3',4'-Tetrahydroxyflavanone)	Flavonoids	Dihydroflavone	552-58-9	1	89035	73952	92715	59629	62043	55981	81281	97089	94702	59405	67144	72085	150130	139570	127660	60091	66120	66016	107000	98713	103010	72266	78627	77567	C05631	ko00941,ko01100,ko01110
287.2	269.21	288.209	C19H28O2	[M-H]-	Trans dehydrorosinone	Others	Others	53-43-0	1	17228	18236	18315	19178	20328	19059	26365	27769	27046	20282	21740	20427	32911	35794	33402	31673	35699	35750	37617	41838	40469	23473	27431	22466	--	--
287.22	287.22	288.23	C16H32O4	[M-H]-	9,16-Dihydroxypalmitic acid	Lipids	Free fatty acids	38076-49-2	3	326080	329590	322410	355570	358060	338920	485510	467330	462100	376530	394570	401850	559860	575290	545470	554480	628530	592550	727070	729310	686810	415460	467000	451770	--	--
287.22	241.22	288.23	C16H32O4	[M-H]-	10,16-Dihydroxypalmitic acid	Lipids	Free fatty acids	3233-90-7	1	11111	9668.1	8809.7	8984.8	10693	10597	15263	15029	13226	11171	14338	11673	14937	14560	14983	16582	18512	16941	23359	23450	20108	15229	15214	13310	C08285	ko00073
289	97	290.04	C7H15O10P	[M-H]-	D-Sedoheptuiose 7-phosphate	Others	Saccharides and Alcohols	2646-35-7	3	603100	602720	1047600	430670	560340	552910	397110	1159600	540270	531310	839450	684890	390570	318190	189060	908050	426250	555790	543750	115680	582730	440890	559370	381340	--	--
289.04	137.02	290.043	C14H10O7	[M-H]-	4-(3,4,5-Trihydroxybenzoxy)benzoic acid	Phenolic acids	Phenolic acids	-	2	2834500	2603200	2537900	2424800	2472700	2627200	2587900	2444700	2527100	2344300	2376700	2429500	2038900	2245300	2011800	1722100	1822400	1904700	2102100	1960100	2158000	1771500	2429600	2303400	--	--
289.07	245	290.079	C15H14O6	[M-H]-	Catechin	Flavonoids	Flavanols	154-23-4	1	13282000	9694500	10343000	10702000	11497000	9990300	12112000	11092000	10565000	11496000	9803800	10639000	9187600	10281000	8863700	7845700	7674400	8535500	9170300	9493800	9576500	8495600	9719800	8171300	C06562	ko00941,ko01110
291.09	139.04	290.079	C15H14O6	[M+H]+	Epicatechin	Flavonoids	Flavanols	490-46-0	1	2015100	1848800	1726300	1750600	2064500	1980500	1773500	2278400	1792100	1776500	1716400	1936900	1560800	1639600	1536900	1744900	1898800	1755200	1816800	1721700	1901600	1780400	2146800	1834900	C09727	ko00941,ko01100,ko01110
291.09	139.04	290.079	C15H14O6	[M+H]+	3',4,4',5,7-Pentahydroxyflavan (Luteoforol)	Flavonoids	Flavanols	13392-26-2	1	9675600	9637400	8629600	9722000	9488000	9478400	10530000	10770000	10422000	9895500	8917800	8324200	8372500	9584300	8458200	7984900	8318100	8505600	7150800	8202800	8286400	9541600	9575700	9148100	C05907	ko00941
291.09	123.04	290.079	C15H14O6	[M+H]+	3-Hydroxyphloretin	Flavonoids	Chalcones	57765-66-9	2	141110	213980	161850	195870	221680	194060	179710	201140	145420	224290	220250	215680	157760	211560	222760	195220	138680	187190	216200	172110	175880	148760	162990	230830	--	--
289.1	97.1	290.123	C10H18N4O6	[M-H]-	Argininosuccinic acid	Organic acids	Organic acids	2387-71-5	3	57196	55884	51244	87552	74438	76760	111200	136160	154660	90534	98176	86061	151570	202350	177140	162910	126030	127340	322960	222490	240990	135320	145940	123430	C03406	ko00220,ko00250,ko01100,ko01110,ko01230
291	190.9	290.188	C18H26O3	[M+H]+	4-Oxo-9Z,11Z,13E,15E-Octadecatetraenoic Acid	Lipids	Free fatty acids	-	3	9699.7	6520	9117.3	9134.4	9341.1	6810.5	10668	10523	5791.5	10446	9134.7	8611.2	30722	30234	33819	29908	29529	30997	5854.6	6439.1	7489.4	9663.3	11498	10994	--	--
291.01	247	292.022	C13H8O8	[M-H]-	Brevifolin carboxylic acid	Phenolic acids	Phenolic acids	18490-95-4	1	181840	256740	190070	154700	221810	145780	166020	141060	187650	114090	153810	210470	90385	81586	73154	62692	69714	98183	100960	48350	42624	133440	138140	133280	--	--
293.16	163.04	292.154	C14H20N4O3	[M+H]+	Caffeoylagmatine	Alkaloids	Phenolamine	-	3	89877	85982	117560	84534	87489	82112	71909	65678	69355	71216	78955	54039	36062	42514	42543	32843	30469	33289	68181	29014	65633	84006	64718	50941	--	--
293.25	95.09	292.24	C19H32O2	[M+H]+	Methyl linolenate	Lipids	Free fatty acids	301-00-8	1	45450	44642	36946	43912	50560	52801	249640	256410	249840	365530	364700	351930	1860000	1829100	1870000	325280	359940	351470	107240	119100	105030	360340	385330	380170	--	--
293.21	113.1	294.219	C18H30O3	[M-H]-	17-Hydroxylinolenic acid	Lipids	Free fatty acids	-	2	11873	9384.7	8875.4	11664	13628	12276	15187	16089	22279	24089	19301	22142	88402	93289	89013	108210	116520	120360	80923	97343	69918	38287	48015	42596	C16346	ko00592
293.21	193.1	294.219	C18H30O3	[M-H]-	13-Hydroxy-6,9,11-octadecatrienoic acid	Lipids	Free fatty acids	74784-20-6	3	18839	24232	22061	20363	24134	26015	26599	23743	23295	22865	20588	17785	23792	17832	19755	19248	22179	20642	20375	25618	14641	14386	13836	14093	--	--
293.21	195.14	294.219	C18H30O3	[M-H]-	13S-Hydroxy-9Z,11E,15Z-octadecatrienoic acid	Lipids	Free fatty acids	87984-82-5	1	12985	12342	11988	40898	37770	38832	81337	83949	89645	234200	218500	212040	507840	590440	538070	436380	423590	425530	308070	307200	300510	181430	209060	202960	C16316	ko00592
293.21	185.12	294.219	C18H30O3	[M-H]-	2R-hydroxy-9Z,12Z,15Z-octadecatrienoic acid	Lipids	Free fatty acids	-	3	8045.9	9465.7	9844.3	21199	22100	20980	40949	42109	38954	100690	98079	97700	243610	248750	241750	227970	234800	232810	197650	208730	183900	97303	105770	101130	C16342	ko00592
296.07	104.11	295.056	C8H14N3O7P	[M+H]+	5-Aminoimidazole ribonucleotide	Nucleotides and derivatives	Nucleotides and derivatives	25635-88-5	1	3136700	4565400	4194200	1968900	3045000	2366600	3441300	2817900	2457100	4002500	2612400	3470800	5596400	4996200	4773200	2433100	1884900	1629200	3767700	3309800	3605200	2548300	3041400	2964800	--	--
297.24	81.07	296.234	C18H32O3	[M+H]+	15(R)-Hydroxylinoleic Acid	Lipids	Free fatty acids	177931-23-6	3	12981	19997	16306	17118	17445	17979	11167	14038	12128	13305	14699	11428	23579	28187	27194	33928	32498	22355	48527	53264	50098	15968	17187	21153	--	--
295.23	195.14	296.235	C18H32O3	[M-H]-	13(S)-HODE;13(S)-Hydroxyoctadeca-9Z,11E-dienoic acid*	Lipids	Free fatty acids	10219-69-9	1	30762	28892	29403	36102	36785	36074	44213	46066	58895	55207	52739	56522	210300	216030	215960	264660	275030	293500	186390	214140	167820	103540	109240	101920	C14762	ko00591
295.23	195.14	296.235	C18H32O3	[M-H]-	9S-Hydroxy-10E,12Z-octadecadienoic acid*	Lipids	Free fatty acids	15514-85-9	1	33037	30769	28627	35355	34391	37332	42881	48758	61692	59331	56340	62268	227200	216290	212910	283860	305140	311870	191510	222500	185800	108640	111130	102450	C14767	ko00591
295.23	171.1	296.235	C18H32O3	[M-H]-	9(10)-EpOME;(9R,10S)-(12Z)-9,10-Epoxyoctadecenoic acid	Lipids	Free fatty acids	16833-56-0	1	7273.8	6550.4	6512.4	6476.7	6306.9	6311.6	7857.7	7698.9	7003	7387.6	7947.2	8302.7	14024	13172	15236	21323	26258	24273	17632	17790	15135	10465	9873.3	10714	C14825	ko00591,ko01100
298.1	136	297.09	C11H15N5O3S	[M+H]+	5'-Deoxy-5'-(methylthio)adenosine	Nucleotides and derivatives	Nucleotides and derivatives	2457-80-9	1	20483000	20220000	19298000	16823000	17492000	18652000	20555000	19365000	21497000	21465000	21086000	22992000	33260000	30149000	30067000	25513000	28679000	32369000	53395000	53241000	51831000	33006000	32011000	34785000	C00170	ko00270,ko00908,ko01100
298.1	166.3	297.107	C11H15N5O5	[M+H]+	N7-Methylguanosine	Nucleotides and derivatives	Nucleotides and derivatives	20244-86-4	3	14719	11339	10044	20802	17288	15725	23652	18862	23146	17800	23715	22701	21632	21769	29107	34921	39749	44828	32672	47976	39124	16262	32140	23459	C20674	--
299.09	284.1	298.084	C17H14O5	[M+H]+	Apigenin-7,4'-dimethyl ether	Flavonoids	Flavonoid	5128-44-9	1	32616	36430	34447	31658	29695	31985	35275	42746	42155	2487.5	3918.2	4869.6	8175.3	7483.6	7745.9	102660	98379	95509	9282.3	4199.4	5770.7	33830	35812	32998	C10019	--
297.24	183.14	298.251	C18H34O3	[M-H]-	Ricinoleic acid	Lipids	Free fatty acids	141-22-0	2	14876	15141	15166	14570	13563	11545	14804	15170	12592	11032	11596	12236	11612	13181	13329	17333	17090	12117	18413	14322	15806	13277	13230	13896	C08365	--
297.32	183.1	298.324	C20H42O	[M-H]-	1-Eicosanol	Lipids	Free fatty acids	629-96-9	3	10600	11373	12809	12944	12388	14206	10667	14251	13068	10988	11539	10684	10807	10387	11110	13174	14987	13415	15488	16179	12868	14379	9687.7	11493	--	--
301.07	286.05	300.063	C16H12O6	[M+H]+	Rhamnocitrin (7-Methylkaempferol)*	Flavonoids	Flavonols	569-92-6	1	92855	98063	103150	131920	117590	137500	83818	95219	99875	88639	91992	78794	111440	115050	110530	283680	287750	278260	235200	210040	205930	140280	125410	139590	C17059	--
301.07	286.05	300.063	C16H12O6	[M+H]+	Hispidulin (5,7,4'-Trihydroxy-6-methoxyflavone)*	Flavonoids	Flavonoid	1447-88-7	1	105460	101350	113520	138160	128930	151650	94373	92836	99955	87531	93398	91867	121690	111460	122110	305490	281120	295890	249200	240310	231810	144680	153040	170650	C10058	--
301.07	286.05	300.063	C16H12O6	[M+H]+	6,7,8-Tetrahydroxy-5-methoxyflavone	Flavonoids	Flavonoid	-	3	98921	98146	108470	146490	139650	170760	100090	105910	103860	87525	94309	100560	127030	119100	119230	304760	295760	303540	261000	222060	211160	139430	155170	160960	--	--
299.06	284	300.063	C16H12O6	[M-H]-	Diosmetin (5,7,3'-Trihydroxy-4'-methoxyflavone)	Flavonoids	Dihydroflavone	520-34-3	1	84318	69274	67651	95560	87987	88556	78478	51977	72002	72852	67587	60179	74233	84435	67594	126090	151430	154810	155750	161330	159210	85494	86359	99061	C10038	--
299.08	137.02	300.085	C13H16O8	[M-H]-	1-O-Salicyloyl-β-D-glucose	Phenolic acids	Phenolic acids	60517-74-0	1	138150	137590	132050	122840	141190	127490	129360	113080	111520	136730	166740	118860	136430	136410	142890	174320	168550	199550	255620	210350	256420	151390	144750	154350	--	--
299.1	137.1	300.085	C13H16O8	[M-H]-	Salicylic acid-2-O-glucoside	Phenolic acids	Phenolic acids	10366-91-3	3	426910	525080	358730	377320	368360	374250	427740	280510	378890	376770	287680	386550	238290	222310	255560	232650	354420	298070	464110	453850	354060	339080	401650	310950	--	--
299.1	223.1	300.1	C17H16O5	[M-H]-	4'-Hydroxy-5,7-dimethoxyflavanone	Flavonoids	Dihydroflavone	-	3	7141900	7040300	8207400	9750600	7992900	7320800	6770400	5647300	7600800	6097800	6373600	8135300	5456600	4362300	4583200	5687900	6337700	7325800	5555700	6046300	5921400	7027300	6632100	6273600	--	--
301.2	209.2	300.209	C20H28O2	[M+H]+	4-Oxoretinol	Others	Vitamin	62702-55-0	3	4317.2	3787.8	3515.1	4179.3	3269.4	3207.7	2668.2	3858.1	4147.1	2528.1	3320.1	4543.4	7238.9	7635.1	6247.9	8064.4	7511.2	6157	3172.7	3565.4	3490.5	5208.3	3890.5	5237.4	C16683	--
299.26	253.25	300.266	C18H36O3	[M-H]-	12-Hydroxyoctadecanoic acid	Lipids	Free fatty acids	106-14-9	2	44775	49073	43843	45992	44013	42268	42953	39437	39477	41790	41395	36058	38375	38475	40141	41197	37049	36721	37746	34791	41550	46793	40059	38445	--	--
299.26	253.25	300.266	C18H36O3	[M-H]-	DL-2-hydroxystearic acid	Lipids	Free fatty acids	629-22-1	2	36680	27770	27096	35386	32086	33936	26562	25830	25703	29223	33167	32798	39402	30639	36681	38416	35961	37626	15170	15632	15167	30403	28974	29157	--	--
299.26	253.26	300.266	C18H36O3	[M-H]-	2R-Hydroxyoctadecanoic Acid	Lipids	Free fatty acids	26633-48-7	1	32310	27237	27423	33016	36392	34045	26868	25047	24601	30124	27968	30789	36614	26597	33045	34607	31172	34237	11187	12499	13297	26451	27491	24461	C03042	--
299.26	299.26	300.267	C18H36O3	[M-H]-	3-Hydroxyoctadecanoic Acid	Lipids	Free fatty acids	45261-96-9	2	242810	224620	227080	95484	100880	104040	222210	194090	217110	108700	110080	113390	189960	188210	176060	108840	100740	101570	63371	70439	80258	141280	130360	134980	--	--
300.05	96.9	301.056	C8H16NO9P	[M-H]-	N-Acetyl-D-glucosamine-1-phosphate	Others	Saccharides and Alcohols	6866-69-9	1	26711	49047	46309	56804	60721	49037	64114	67820	42768	33540	51425	42590	57185	38760	38658	48926	32200	52053	20851	18867	32352	36251	41174	54571	C04256	--
302.14	103.1	301.131	C17H19NO4	[M+H]+	Dihydrocaffeoyltyramine	Alkaloids	Phenolamine	-	3	44259	55103	59580	57193	36333	46652	63097	54480	52982	58394	48234	72328	66334	73009	67205	67442	53727	64592	67096	55526	64730	49951	61757	63180	--	--
301	185.02	302.006	C14H6O8	[M-H]-	Ellagic acid	Tannins	Tannin	476-66-4	1	10681	9049	5649.2	1602.8	7658.5	8201	6933.2	6284.2	10238	10762	10835	5148	58083	72992	52300	32434	24833	23290	29150	38660	26127	27798	15836	15255	C10788	--
303.04	257.04	302.042	C15H10O7	[M+H]+	3,5,7,4'-Tetrahydroxy-Coumaronochromone	Others	Others	-	1	151430	158310	155320	413960	235710	161490	136550	138260	155050	216970	149280	126650	175270	84788	258430	325530	246790	130370	160760	111140	102280	203060	116520	178230	--	--
303.05	137.02	302.043	C15H10O7	[M+H]+	Quercetin	Flavonoids	Flavonols	117-39-5	1	596570	562080	539930	475890	505470	498340	579110	524410	578350	486650	534660	566490	440320	542080	371110	595320	610190	696380	439650	578680	473090	533440	632270	531180	C00389	ko00941,ko00944,ko01100,ko01110
303.05	257.05	302.043	C15H10O7	[M+H]+	Robinetin	Flavonoids	Flavonols	490-31-3	2	650370	720520	800470	714610	450350	778720	533710	678040	687980	511670	868150	498640	428030	435580	679680	559100	497530	627880	405150	429780	309140	677300	497300	581930	C10177	--
303.09	229.08	302.079	C16H14O6	[M+H]+	Dihydrokaempferide	Flavonoids	Dihydroflavonol	137225-59-3	2	557310	501850	661170	486780	627460	515850	492440	638760	507850	391940	409010	456510	549940	382270	578240	390540	436730	656070	390660	386550	316120	406480	497340	430030	--	--
301.09	139.04	302.1	C13H18O8	[M-H]-	3-methoxy-5-hydroxy-1-O-β-D-glucopyranoside	Phenolic acids	Phenolic acids	-	3	82579	65010	77205	61672	63564	70971	66097	64066	54844	66312	59200	59188	51650	44594	50458	31079	47253	53897	49069	44420	49331	51308	50881	70941	--	--
301.09	139.05	302.1	C13H18O8	[M-H]-	4-O-Glucosyl-3,4-dihydroxybenzyl alcohol	Phenolic acids	Phenolic acids	-	2	236440	239490	222680	255910	250040	243200	224150	190520	198660	222520	216440	225550	182280	150650	167980	143580	174820	149610	161530	158250	155600	195530	196520	168110	--	--
303.25	57.07	302.246	C17H34O4	[M+H]+	1-Monomyristin	Lipids	Free fatty acids	589-68-4	3	27418	23171	18681	26047	25997	27947	25644	25395	31796	24556	29478	27251	20717	20564	19666	13259	18522	16101	19401	9152	13228	18084	21619	22241	--	--
304.11	286.14	303.101	C18H13N3O2	[M+H]+	7-Hydroxyrutaecarpine	Alkaloids	Plumerane	163815-35-8	2	192850	147410	151440	114310	162460	159400	236160	188420	200010	168770	153620	173690	166120	113810	144460	131370	173440	152510	236320	185840	161290	191630	138930	182830	--	--
304.15	185.09	303.143	C12H21N3O6	[M+H]+	Nicotianamine	Alkaloids	Alkaloids	34441-14-0	2	900140	697670	834870	998420	877440	1126900	814820	961250	748390	605160	849780	779800	522860	538720	366380	523930	859470	540280	505560	637850	440560	655200	710750	872160	C05324	--
303.05	125.02	304.058	C15H12O7	[M-H]-	Dihydroquercetin(Taxifolin)	Flavonoids	Dihydroflavonol	480-18-2	3	122400	100640	64040	66327	69782	79180	54910	63243	48764	46608	64965	58540	43365	53986	38546	31709	20483	33276	24350	35028	38764	46138	57898	47335	C01617	ko00941,ko01100,ko01110
303.05	151.03	304.059	C15H12O7	[M-H]-	5,7,3',4',5'-Pentahydroxydihydroflavone	Flavonoids	Dihydroflavone	-	1	452630	482260	479410	339260	337310	416690	416490	457630	378950	338560	350080	412420	488750	315460	354160	200700	291310	219410	255630	242580	270270	309810	338080	477880	--	--
307.08	139.04	306.074	C15H14O7	[M+H]+	Epigallocatechin	Flavonoids	Flavanols	970-74-1	1	13633000	12559000	11682000	12764000	12815000	13873000	12007000	11213000	13949000	11594000	12925000	12855000	11565000	10824000	10657000	9882700	10476000	11223000	10308000	9965200	11003000	13747000	12639000	12078000	C12136	ko00941,ko01110
307.08	139	306.074	C15H14O7	[M+H]+	Gallocatechin	Flavonoids	Flavanols	970-73-0	1	2455700	2686400	3691100	2399700	3091400	2714100	2731000	2753500	2397300	2737600	2380100	2540100	1755800	1876000	1612200	2015800	2305000	2081100	2216100	1950800	2039500	2818600	2116300	2016000	C12127	ko00941,ko01110
307.18	177.05	306.169	C15H22N4O3	[M+H]+	N-Feruloylagmatine	Alkaloids	Phenolamine	-	1	25987000	25628000	26594000	29147000	28135000	29014000	26396000	27912000	29995000	22918000	24149000	26323000	19688000	20964000	25331000	22980000	22758000	24115000	24642000	23085000	22455000	23535000	25977000	26030000	C18325	ko00330,ko01100
309.18	207.07	308.174	C16H24N2O4	[M+H]+	N-Sinapoylcadaverine	Alkaloids	Phenolamine	-	3	138220	103330	132280	141970	122260	137420	127110	114690	127380	103620	124460	115010	96077	97487	131690	100100	110510	105130	82137	110330	121840	92737	101650	150610	--	--
307.26	307.3	308.272	C20H36O2	[M-H]-	Eicosadienoic acid	Lipids	Free fatty acids	5598-38-9	1	64146	65164	56813	77024	70164	75503	76040	63965	76063	101610	96980	102940	271800	251580	265740	325620	315200	323420	248580	281590	259080	149300	157680	152680	C16525	ko01040
309.21	209.1	310.1	C18H30O4	[M-H]-	9-Hydroperoxy-10E,12,15Z-octadecatrienoic acid	Lipids	Free fatty acids	111004-08-1	3	11815	12719	11007	13694	11603	13655	13746	16091	14799	13960	11757	12549	19044	20259	20266	14736	19824	20631	19397	20245	16084	14907	11637	13237	C16321	ko00592,ko01110
309.1	147.05	310.105	C15H18O7	[M-H]-	1-O-Cinnamoyl-β-D-glucose	Phenolic acids	Phenolic acids	40004-96-4	2	44076	53652	32917	35350	39511	42408	33752	30168	28128	41898	37728	36889	9532	12740	12747	18520	14174	24248	22228	21868	23211	35320	28707	40588	--	--
311.12	165.05	310.116	C14H18N2O6	[M+H]+	γ-Glutamyltyrosine	Amino acids and derivatives	Amino acids and derivatives	7432-23-7	3	13636	13612	16123	21470	23846	21838	12138	11286	9650.4	29091	30958	25494	71657	59918	61407	79016	116170	73445	35189	56432	50071	32406	33537	31649	--	--
309.21	171.1	310.214	C18H30O4	[M-H]-	9-Hydroxy-12-oxo-10(E),15(Z)-octadecadienoic acid	Lipids	Free fatty acids	-	1	3345.5	3111.7	3387.6	6992.3	6016	5130.9	10419	10971	10975	18685	23443	19678	53809	55657	54043	60692	60073	61561	15535	16145	13223	18493	18379	16933	C21923	ko00592,ko01110
309.2	227.2	310.214	C18H30O4	[M-H]-	13(s)-hydroperoxy-(9z,11e,15z)-octadecatrienoic acid	Lipids	Free fatty acids	67597-26-6	1	72081	89248	77028	79226	79580	74291	70921	69047	73284	73218	73655	67840	67952	58145	58243	69534	64585	65777	51484	55659	50136	67735	72742	63527	C04785	ko00592,ko01100,ko01110
309	209	310.214	C18H30O4	[M-H]-	13S-Hydroperoxy-6Z,9Z,11E-octadecatrienoic acid	Lipids	Free fatty acids	121107-97-9	3	12920	14344	16080	12547	14522	12970	9080.2	13291	15721	9297.8	14370	13199	9941.9	16453	10169	10378	16823	15045	18665	21430	13512	11265	9061.8	9047.7	--	--
312.11	132.04	311.101	C14H17NO7	[M+H]+	Dhurrin	Alkaloids	Phenolamine	499-20-7	1	374200	399080	355620	276200	276520	250040	503620	413310	494290	492610	421500	479930	248470	237620	238280	694820	714230	684770	907510	744680	811330	533400	419290	427460	C05143	ko00460,ko01100,ko01110
312.13	180.09	311.123	C12H17N5O5	[M+H]+	N6-(2-Hydroxyethyl)adenosine	Nucleotides and derivatives	Nucleotides and derivatives	4338-48-1	1	5979300	5982200	4986900	5750700	6051900	5900500	6260700	6240900	5881100	6287100	5158200	6122900	3468600	3387200	3353200	6494800	5713800	5553500	5006700	4385200	4703100	5490700	4925500	5047800	--	--
312.13	180	311.123	C12H17N5O5	[M+H]+	2-(Dimethylamino)guanosine	Nucleotides and derivatives	Nucleotides and derivatives	2140-67-2	1	5684500	6646800	5579300	5740600	6813800	5197400	6871700	6062400	5912500	6087600	5491200	5957400	4001100	4072100	3813000	6056500	5868600	5958900	5661100	4553700	5015500	5686600	5481500	4995800	--	--
311.08	163.04	312.085	C14H16O8	[M-H]-	1-O-Caffeoyl xylose	Phenolic acids	Phenolic acids	-	1	544220	714600	632990	605450	766400	583150	540460	522390	474060	588080	820620	754480	564750	615910	574400	490000	426350	465800	421950	436040	419430	572540	514060	497150	--	--
313.11	137.06	312.1	C18H16O5	[M+H]+	6-Hydroxy-2-[2-(3'-methoxy-4'-hydroxyphenylethyl)]chromone	Others	Others	-	3	7779.3	7835.3	5936	6510.3	6915.8	6399.6	6931.1	8364.9	3246.7	3968.2	3304.7	4171.8	4438.5	5958.4	4595	11184	14172	16754	14064	16694	12651	6112.6	8694.1	8814	--	--
313.15	166	312.147	C18H20N2O3	[M+H]+	L-Phenylalanyl-L-phenylalanine	Amino acids and derivatives	Amino acids and derivatives	2577-40-4	1	5944.5	5835.5	8011.5	7333.8	10217	4400.2	13217	14749	15452	8130.8	12423	6634.2	20010	19193	23672	17694	9591	9598	23206	38880	39083	10970	12580	11951	--	--
311.22	223.17	312.23	C18H32O4	[M-H]-	9-Hydroxy-12-oxo-15(Z)-octadecenoic acid	Lipids	Free fatty acids	-	1	9025.3	7310.1	7122	9148.3	8934.8	8122.3	8007.7	7917.5	9619.6	9222.5	7812.3	6396.7	8515.7	7828.1	9604.8	9376.8	7139	7818.6	7751.1	8036.6	8944.9	9839.8	8487.1	9386.1	C21924	ko00592,ko01110
311.22	293.21	312.23	C18H32O4	[M-H]-	9-Hydroxy-13-oxo-10-octadecenoic Acid	Lipids	Free fatty acids	-	3	4018.5	4875.6	3893.3	7565.1	4900.4	6714.7	10741	10027	8577.9	13122	14179	13608	45465	44211	39020	48349	43213	50171	77172	81026	65836	19718	19510	21812	--	--
311.22	223.17	312.23	C18H32O4	[M-H]-	5S,8R-DiHODE; (5S,8R,9Z,12Z)-5,8-Dihydroxyoctadeca-9,12-dienoate	Lipids	Free fatty acids	-	1	6997.7	7516.5	7530.1	8825.5	11027	9147.5	8243	8361.1	8333.8	9018.6	7416.9	7513.2	7541.8	8041.6	8905.9	9180.1	6026.9	8075.6	7259.5	6232.5	7347.7	9630.2	7104	7126.4	C20186	ko00591
311.22	249.22	312.23	C18H32O4	[M-H]-	7S,8S-DiHODE; (9Z,12Z)-(7S,8S)-Dihydroxyoctadeca-9,12-dienoic acid	Lipids	Free fatty acids	143288-65-7	1	11822	11312	11874	14190	13708	13595	15295	13824	14537	17134	19670	19006	26288	27625	27147	19364	19281	22670	13849	14908	13992	17476	15393	17475	C07354	ko00591
311.22	249.22	312.23	C18H32O4	[M-H]-	13-Hydroperoxy-9Z,11E-octadecadienoic acid	Lipids	Free fatty acids	23017-93-8	3	10483	11044	9479.3	13228	13323	12812	16412	12770	14031	19859	18950	18474	25780	25781	27175	18515	22098	22015	15562	14017	14464	16606	13939	16109	--	--
311.22	293.21	312.23	C18H32O4	[M-H]-	9-Hydroperoxy-9Z,11E-Octadecadienoic Acid	Lipids	Free fatty acids	5502-91-0	1	4731.2	5614.8	5907.7	9610.7	8298.6	7248.5	10418	10423	9667.4	11912	12910	11600	17391	16795	16648	12135	13651	9192.3	10058	7973	10826	11416	11174	9865.5	C14827	ko00591,ko01100
311.1	171.3	312.23	C18H32O4	[M-H]-	13S-Hydroperoxy-9Z,11E-octadecadienoic acid	Lipids	Free fatty acids	33964-75-9	3	5392.4	4733.2	5028.9	7157.6	7890.8	8780.8	11708	13751	14216	27322	24337	33137	76930	79394	77389	72374	81540	85815	65450	80716	63703	29954	36554	35026	C04717	ko00591,ko01100
315.09	282.06	314.078	C17H14O6	[M+H]+	Dihydroxy-dimethoxyflavone	Flavonoids	Flavonoid	-	1	98903	79294	99577	407770	426740	378750	80501	86914	77556	6622.1	7628.2	14475	32330	39315	26496	2349400	2265900	2450400	49672	11191	27231	401980	399990	436840	--	--
315.09	300.06	314.079	C17H14O6	[M+H]+	3',4'-Dihydroxy-7,5'-dimethoxyflavone	Flavonoids	Flavonoid	-	1	45349	42485	48486	199850	213660	187370	38239	46791	43314	2617.1	3828.2	7124.3	16153	21437	9964.1	1155500	1170200	1150500	23310	5597.7	12507	210350	224040	219790	--	--
315.12	255.1	314.1	C14H18O8	[M+H]+	6-O-Acetylarbutin	Phenolic acids	Phenolic acids	10338-88-2	3	11056	4109.9	9492.3	10244	9546.8	10758	7125.8	6237.2	10314	8003.9	11418	8182	5969.7	5443.6	8761.2	11439	9265.3	6310.4	10658	9931.7	6953.1	10840	11985	9451.4	--	--
313.24	251.24	314.246	C18H34O4	[M-H]-	12,13-DHOME; (9Z)-12,13-Dihydroxyoctadec-9-enoic acid	Lipids	Free fatty acids	263399-35-5	1	16924	18210	18705	19422	19929	19322	15450	17551	15814	21981	17543	21564	18314	17225	16969	17167	17670	18695	14685	13090	12269	16856	15527	15608	C14829	ko00591
313.24	183.14	314.246	C18H34O4	[M-H]-	Hydroxy ricinoleic acid	Lipids	Free fatty acids	-	1	8482.4	10049	8681.7	10380	11316	11923	9453.3	8139.4	9839	8971.6	9098.7	7574.2	8613.4	9108.9	9390.8	12162	10140	10730	9115.1	8591.9	10133	10273	9074.3	9645.7	--	--
315.01	299.99	316.022	C15H8O8	[M-H]-	3-O-Methylellagic acid	Tannins	Tannin	-	1	772930	809760	934750	554840	582420	627460	632600	566870	612950	1027500	1035800	1171000	3084800	2810100	2544300	1190900	1264000	1233500	850320	968380	808520	1109600	1004800	959420	--	--
317.07	302.04	316.058	C16H12O7	[M+H]+	Nepetin (5,7,3',4'-Tetrahydroxy-6-methoxyflavone)	Flavonoids	Flavonoid	520-11-6	1	172300	175550	178850	172310	165980	153400	169050	168170	167250	175570	193120	181710	333440	308810	309120	298220	331100	303050	316630	342430	307640	213690	243590	237040	--	--
315.07	153	316.079	C13H16O9	[M-H]-	1-O-Gentisoyl-D-glucoside*	Phenolic acids	Phenolic acids	23445-11-6	1	474380	335020	654600	409750	341880	450700	400940	509550	338160	443440	387260	386460	496200	377520	351760	476390	333470	357470	367790	344530	385710	360920	370250	520020	--	--
315.07	153.02	316.079	C13H16O9	[M-H]-	Protocatechuic acid-4-O-glucoside*	Phenolic acids	Phenolic acids	-	1	1157000	1157600	1340900	1114700	1073700	1007900	1068200	1115300	1010800	1157000	1145100	1248000	1025100	1001000	989810	1169600	866590	1215700	767840	811940	828440	909310	1109000	1118900	--	--
317.09	153.02	316.079	C13H16O9	[M+H]+	1-O-Galloyl-rhamnose	Tannins	Tannin	-	3	15860	16702	15753	11839	22614	15952	20134	15937	10521	21022	12669	29508	26465	21817	20412	18604	13672	12769	15444	14244	19297	22939	21598	19761	--	--
315.11	153.06	316.116	C14H20O8	[M-H]-	5-(2-Hydroxyethyl)-2-O-glucosylphenol	Phenolic acids	Phenolic acids	-	2	1392200	1401300	1381100	1406200	1204200	1323000	1375800	1169300	1191500	1292100	1233500	1315500	1275200	1037300	1169800	1261200	1111000	1122100	943200	1015000	960420	1156100	1254300	1263700	--	--
318.3	60.1	317.293	C18H39NO3	[M+H]+	4-Hydroxysphinganine	Lipids	Sphingolipids	554-62-1	3	290010	256230	263660	304660	331090	303770	337160	366780	371580	329250	332710	337240	559820	652250	661470	699660	766040	721640	838160	825250	829840	529580	535150	559030	C12144	ko00600,ko01100
319.04	273.04	318.038	C15H10O8	[M+H]+	Myricetin	Flavonoids	Flavonols	529-44-2	3	19118	28569	18814	13950	16048	18549	18680	17319	17610	21231	17970	18298	54663	54070	51850	23501	19223	29108	38909	40591	41401	27654	37657	26923	C10107	ko00941,ko00944,ko01110
319.05	273.04	318.039	C15H10O8	[M+H]+	Quercetagetin; 3,3',4',5,6,7-Hexahydroxyflavone	Flavonoids	Flavonols	90-18-6	2	126540	77809	75118	50977	99050	90126	137210	110660	110330	87248	38173	70623	108150	84973	134590	98832	124760	94050	122210	82258	29725	101240	67088	79961	C10122	--
321.06	153.02	320.053	C15H12O8	[M+H]+	Dihydromyricetin (Ampelopsin)	Flavonoids	Dihydroflavonol	27200-12-0	3	542570	642250	616110	447660	474050	485810	636790	637510	577660	544330	616430	576270	441760	458980	446780	489260	538160	513480	442450	481270	356230	506950	470940	515240	C02906	ko00941,ko01110
319	145.1	320.09	C16H16O7	[M-H]-	3-O-p-Coumaroylshikimic acid	Phenolic acids	Phenolic acids	-	3	55157	62692	51402	58938	41478	51469	38973	54634	55007	61989	56264	67334	81758	63368	50148	47931	46279	47899	51174	78432	29575	41887	47925	54217	--	--
321.1	147.3	320.09	C16H16O7	[M+H]+	Trans-5-O-(p-Coumaroyl)shikimate	Phenolic acids	Phenolic acids	-	3	662570	517990	584700	530280	481080	765090	527250	684370	842390	572900	728240	641200	1064400	840130	1043600	765220	932740	829600	825820	568700	972410	600250	683880	951140	C02947	ko00940,ko00941,ko00945,ko01100,ko01110
324.06	112	323.052	C9H14N3O8P	[M+H]+	Cytidine 5'-monophosphate(Cytidylic acid)	Nucleotides and derivatives	Nucleotides and derivatives	63-37-6	2	12787	20816	30164	23876	32580	27027	33889	37049	23273	44714	22947	42784	88059	111300	30440	40667	41718	32137	115100	76413	116660	34462	22704	26329	C00055	ko00240,ko01100
326.27	309.27	324.266	C20H36O3	[M+H]+	Ethyl 9-Hydroxy-10,12-octadecadienoic acid	Lipids	Free fatty acids	-	3	6027.5	6937	7058.1	7903.5	7347.1	7827.4	9606.1	9355.1	9238.7	10615	9969.6	10670	17369	17597	18448	33338	33071	33521	19476	23539	23265	16464	16386	16275	--	--
326.31	62.06	325.298	C20H39NO2	[M+H]+	N-Oleoylethanolamine	Alkaloids	Alkaloids	111-58-0	1	71188	85639	80198	97988	96347	96049	119170	106530	116340	122510	132870	135430	216590	217060	209690	413080	387080	413060	236820	278090	267750	199660	191010	187120	C20792	--
325.06	169.02	326.064	C14H14O9	[M-H]-	5-O-Galloylshikimic acid	Phenolic acids	Phenolic acids	-	1	172640	146860	149820	146100	176320	143400	141180	120160	165610	181020	231310	184790	246180	301100	260360	116200	138580	160240	150360	130380	149640	165350	151100	159110	--	--
325.06	93	326.064	C14H14O9	[M-H]-	3-Galloylshikimic acid	Phenolic acids	Phenolic acids	110082-91-2	1	26363	21133	19038	20152	18320	23528	16145	16750	21059	25811	33836	28106	42061	42814	34654	18754	16727	23840	23381	17842	23601	23575	28008	16863	--	--
325.06	125	326.064	C14H14O9	[M-H]-	5-Galloylshikimic acid	Phenolic acids	Phenolic acids	95719-51-0	1	95969	124120	106640	104260	84265	92053	93475	81112	90704	118590	121030	136680	157240	163560	171500	73743	80687	87152	93858	66241	78871	113650	99313	77875	--	--
325.09	119.05	326.1	C15H18O8	[M-H]-	Ferulic acid-1-O-glucoside	Phenolic acids	Phenolic acids	14364-05-7	2	1258100	798550	832810	743980	819820	771250	737160	744360	701970	849320	621390	875360	478310	663210	560660	547330	575940	542290	590200	628640	656530	675350	707500	683090	C04415	--
325.09	119.05	326.1	C15H18O8	[M-H]-	Phenylpropionic acid-O-β-D-glucopyranoside	Phenolic acids	Phenolic acids	-	1	350570	328920	304160	278580	291770	277320	270450	292900	306990	227460	231020	222760	128340	136780	104700	212520	143270	155340	185140	222320	209360	230210	248450	251630	--	--
325.09	163.04	326.1	C15H18O8	[M-H]-	p-Coumaric acid-4-O-glucoside	Phenolic acids	Phenolic acids	117405-48-8	1	957450	1079000	876440	1116900	995210	830900	927680	1060000	892800	1131300	904430	951030	779350	1013200	759500	896530	891920	758490	700750	747280	517720	625790	904310	794660	C06739	--
329.1	268.08	328.095	C18H16O6	[M+H]+	6-Hydroxy-5,7,4'-trimethoxyflavone	Flavonoids	Flavonoid	6938-19-8	2	28263	24061	29315	195670	174540	209410	27531	30485	29644	3246.6	2923.3	5640.8	42088	45396	44829	762440	777330	780760	21960	3406.7	8882.9	170780	161200	169370	C14985	--
329.1	314.08	328.095	C18H16O6	[M+H]+	5-Hydroxy-3,7,4'-trimethoxyflavone	Flavonoids	Flavonoid	-	3	1468.1	1485.7	6351.8	5940	4288.8	4568.2	981.41	1768.9	1229.8	2301.8	1631.5	1339.5	2746.9	2494.6	3404.3	2590.7	3505	3801	3331.4	1879.1	3528.7	2593.5	1348.6	3425.8	--	--
327.11	165.05	328.116	C15H20O8	[M-H]-	Demethyl coniferin	Phenolic acids	Phenolic acids	-	2	2662300	3218400	2645100	2452700	2500700	2410500	1926000	1632500	1936700	2280700	2244200	2214600	1110500	1210500	1169700	1362400	1186400	1317400	1290800	1270100	1089700	1757800	1599900	2314300	--	--
327.23	283.3	328.24	C22H32O2	[M-H]-	Cis-4,7,10,13,16,19-Docosahexaenoic Acid	Lipids	Free fatty acids	6217-54-5	3	9056.4	8136.1	6578.5	5404.4	6360.3	6074.8	6500.4	4116.2	3820.1	4501.2	13464	13181	13239	6254.3	8400.2	5656.4	6235.7	3874.2	3606	3996.7	7275.6	5923.9	6212.1	4593.2	C06429	ko01040
331.08	315.05	330.074	C17H14O7	[M+H]+	Tricin (5,7,4'-Trihydroxy-3',5'-dimethoxyflavone)	Flavonoids	Flavonoid	520-32-1	1	370910	346100	401400	322210	306960	311250	353220	351830	357530	355030	336520	366560	443150	474840	483430	446630	487760	475800	563310	527840	526280	361290	396820	431010	C10193	--
331.08	287.05	330.074	C17H14O7	[M+H]+	Quercetin-3,4'-Dimethyl Ether	Flavonoids	Flavonols	33429-83-3	3	170030	154220	155080	178550	172480	201090	160120	172160	178880	213150	169890	189520	92647	89130	95848	249180	226570	234990	178500	178740	157990	156370	157970	167900	--	--
331.08	287.05	330.074	C17H14O7	[M+H]+	Quercetin-3',4'-dimethyl ether	Flavonoids	Flavonols	3306-29-4	3	102150	130110	96216	88766	101890	100510	83282	91176	54192	132840	79167	109090	135800	161490	73013	141640	173220	116000	99422	129380	66006	129820	89528	92908	--	--
329.11	167.03	330.095	C14H18O9	[M-H]-	1-O-Vanilloyl-D-Glucose	Phenolic acids	Phenolic acids	-	1	392010	442060	386100	475390	419890	394580	355900	454920	387860	438240	404800	401950	305340	261940	294520	282970	297550	328070	394270	430460	464180	303430	347730	285780	C20470	--
329.23	211.14	330.241	C18H34O5	[M-H]-	9,12,13-TriHOME; 9(S),12(S),13(S)-Trihydroxy-10(E)-octadecenoic acid	Lipids	Free fatty acids	97134-11-7	2	16523	20864	19254	24961	22723	21475	25611	26097	29131	47935	56528	49292	236220	234110	235300	185420	205530	207910	143930	169830	138590	91896	88610	93494	C14833	ko00591
329.23	229.15	330.241	C18H34O5	[M-H]-	9,10,13-Trihydroxy-11-Octadecenoic Acid	Lipids	Free fatty acids	29907-57-1	1	14982	11115	14062	13024	16851	12843	18296	18788	16795	34209	36802	36245	146080	152830	162410	136520	154180	146850	97140	107550	95192	63097	57529	59947	C14835	ko00591
331.28	313.27	330.277	C19H38O4	[M+H]+	Monopalmitin	Lipids	Glycerol ester	542-44-9	1	260820	261650	285600	273210	289430	301010	317140	324560	279290	277200	309830	285490	249790	307690	285610	303800	312920	309200	290960	284910	313250	366570	358590	357630	--	--
332.13	152.07	331.127	C14H21NO8	[M+H]+	Pyridoxine-5'-O-glucoside	Others	Vitamin	-	3	67039	74163	63455	83423	66953	67917	89693	65034	84670	61308	65641	85476	94344	70260	104100	70342	49651	92519	63950	82920	85279	57924	107240	122750	C03996	--
333.05	137.05	332.052	C10H13N4O7P	[M+H]+	2'-Deoxyinosine-5'-monophosphate	Nucleotides and derivatives	Nucleotides and derivatives	3393-18-8	3	9400200	8672300	10886000	10246000	10888000	10870000	9840000	11004000	9659500	8850800	9138000	7899300	5727100	5634900	4584700	8055200	9005200	7452800	7782800	7439500	7489500	9011300	8886200	7499200	C06196	ko00230
333.08	171.03	332.074	C13H16O10	[M+H]+	1-O-galloyl-β-D-glucose	Phenolic acids	Phenolic acids	13405-60-2	1	1551600	1686900	1746500	1550500	1027900	1333000	1333700	1085300	1577900	916460	993500	1083900	399770	407870	434990	399610	479660	564580	420700	494730	447990	756340	1058500	985900	C01158	--
331	313.1	332.074	C13H16O10	[M-H]-	Gallic acid-4-O-glucoside	Tannins	Tannin	84274-52-2	3	574170	527640	468420	663270	696340	804230	593830	547760	665700	711410	690600	733540	531820	572510	421550	796270	942190	926490	723120	655040	604180	809540	664670	663070	--	--
331.07	169.01	332.074	C13H16O10	[M-H]-	6-O-Galloyl-D-glucose	Tannins	Tannin	13186-19-1	1	19281000	21783000	25244000	22088000	19935000	17840000	20116000	21423000	18385000	16287000	15759000	15450000	9507100	7864300	9146300	12948000	9441700	10498000	10006000	9830400	10301000	15024000	13776000	18717000	--	--
335.06	123	334.057	C11H15N2O8P	[M+H]+	β-Nicotinamide mononucleotide	Nucleotides and derivatives	Nucleotides and derivatives	1094-61-7	3	145840	139950	203290	189080	278710	216990	205310	343670	141920	265330	156830	155350	268160	300030	126230	275740	251720	145980	184270	102530	131280	122280	125710	97572	C00455	ko00760,ko01100
336.17	148	335.159	C15H21N5O4	[M+H]+	Riboprine	Nucleotides and derivatives	Nucleotides and derivatives	7724-76-7	3	28159	16288	23026	25656	27662	27304	19340	29760	37062	18329	24659	13900	14777	12415	15828	18285	21265	13934	40564	41193	41339	30936	25269	26717	C16427	ko00908,ko01110
335.04	124	336.048	C15H12O9	[M-H]-	Galloyl Methyl gallate	Tannins	Tannin	-	1	165240	146470	146710	100200	134130	96551	116060	154940	99934	136740	148360	178590	387330	380860	386580	298000	245570	359570	180040	166790	175230	121050	180320	166840	--	--
335.08	179.03	336.085	C16H16O8	[M-H]-	5-O-Caffeoylshikimic acid	Phenolic acids	Phenolic acids	180981-12-8	1	151760	110190	127260	155430	153130	145240	143830	134370	150840	116140	109190	118310	95752	75068	67584	90548	87426	112780	108980	103470	80826	108960	120930	106110	C10434	ko00940,ko00941,ko00945,ko01100,ko01110
337.09	173.1	338.1	C16H18O8	[M-H]-	1-O-p-Coumaroylquinic acid	Phenolic acids	Phenolic acids	-	1	1739100	2437300	1574700	1816600	1658900	2004600	1897300	1553500	1641400	1417700	1750100	1514600	2110600	1923100	1766900	1511500	1636000	1366700	1636900	1640400	1616900	1735900	1740700	2241800	--	--
337.09	191.05	338.1	C16H18O8	[M-H]-	3-O-p-Coumaroylquinic acid*	Phenolic acids	Phenolic acids	87099-71-6	1	9246900	8467600	8728400	8269500	8490700	8164500	7834100	8108500	8560900	10017000	9927400	8912300	11405000	12815000	11413000	8246300	9094500	9378700	11084000	10359000	10569000	8203100	9267800	9519200	--	--
337.09	191.05	338.1	C16H18O8	[M-H]-	5-O-p-Coumaroylquinic acid*	Phenolic acids	Phenolic acids	1899-30-5	1	10302000	7375900	8617200	8135200	7569300	9211800	8150100	8236200	9352500	9518600	8937000	10581000	10118000	11373000	12726000	7575600	9306300	8483700	10688000	10531000	9890400	8667700	9338800	9500000	C12208	ko00940,ko00941,ko00945,ko01110
337.09	163.04	338.1	C16H18O8	[M-H]-	4-O-p-Coumaroylquinic acid	Phenolic acids	Phenolic acids	32451-86-8	3	2588200	1986400	1772300	1575300	1570700	1411500	2051400	1766900	2118700	2292100	1733700	1888500	2795800	3068100	2806200	2126400	2276900	2271800	1948100	2100000	2220200	1839800	2260800	1965300	C10441	--
338.99	78.96	339.996	C6H14O12P2	[M-H]-	D-Glucose 1,6-bisphosphate	Others	Saccharides and Alcohols	10139-18-1	3	12732	13684	12664	15083	13397	15264	18025	22267	24455	9124.5	13887	11614	20193	39448	23990	16084	19474	13172	3259.1	7722.3	5507.6	12834	16284	16579	C01231	ko00500,ko01100
339	97	339.996	C6H14O12P2	[M-H]-	D-Fructose-1,6-biphosphate	Others	Saccharides and Alcohols	488-69-7	3	29641	42638	37400	38136	42747	31176	97571	87611	60591	55020	55190	26948	56053	68368	46281	58355	48031	51291	16835	18116	21197	48712	29411	37782	C00354	ko00400,ko00710,ko01100,ko01110,ko01200
339.07	177	340.079	C15H16O9	[M-H]-	Esculin (6,7-DihydroxyCoumarin-6-glucoside)	Lignans and Coumarins	Coumarins	531-75-9	1	858880	646140	705160	710280	622550	641190	625900	731390	869100	652900	702040	761030	1065700	1334500	1142800	990610	911780	906410	1103700	942430	891280	778600	902660	807950	C09264	--
341.08	207.07	340.079	C15H16O9	[M+H]+	Sinapoyl malate	Phenolic acids	Phenolic acids	92344-58-6	3	9880.2	13418	11345	11798	4992.2	11222	5011.7	16650	12344	9821.3	12994	9078.1	10104	5295.8	13179	6876.3	12415	4442.2	5347.7	11199	12155	8187.3	10812	9175.4	C02887	ko00940
339.07	177.02	340.079	C15H16O9	[M-H]-	Daphnin	Lignans and Coumarins	Coumarins	486-55-5	1	788870	706980	544380	672810	696830	752920	698010	719420	877540	710850	596160	653490	912070	1118200	1135300	798010	1055700	944880	925040	1103700	1188300	768160	899190	782120	C01421	--
341.09	161.02	342.095	C15H18O9	[M-H]-	Vanillic Acid-4-O-Glucuronide	Phenolic acids	Phenolic acids	-	1	145370	161950	141730	132800	157380	161330	141950	123030	155070	154010	137250	153470	123550	134380	121120	107110	121280	125070	135110	124400	117140	146500	103980	129460	--	--
341.09	161.02	342.095	C15H18O9	[M-H]-	1-O-Caffeoyl-β-D-glucose	Phenolic acids	Phenolic acids	14364-08-0	1	143010	131600	123660	139110	147780	145610	118930	114470	153880	157800	117900	185730	120190	117230	133230	101170	136370	115310	142820	113810	101740	159860	137030	139820	C10433	--
341.09	179.03	342.096	C15H18O9	[M-H]-	6-O-Caffeoyl-D-glucose	Phenolic acids	Phenolic acids	-	2	2206300	2316800	2516000	2223300	2907800	1948200	1468800	1899300	2091000	2476600	2333600	1994400	2224900	2032900	1191500	1784700	2014800	2007900	1977700	1998000	1965300	1961300	1987000	1665200	--	--
343.12	137.06	342.11	C19H18O6	[M+H]+	6-Hydroxy-7-Methoxy-2-[2-(3'-Hydroxy-4'-Methoxyphenyl)Ethyl]Chromone	Others	Others	-	3	6101.2	12628	15725	14454	10066	11417	10439	15395	12100	10942	5007.7	11591	12404	8977.1	7198.2	21744	24923	20269	21237	19701	22889	7574.8	7576.9	16058	--	--
343.12	313.08	342.11	C19H18O6	[M+H]+	5,6,7,4'-Tetramethoxyflavone	Flavonoids	Flavonoid	1168-42-9	2	3579.8	3954.2	2729.8	2571.9	2874.9	4257.9	2715.1	2708.5	3455.7	3606.9	3756.3	3762.1	3614	4760.1	4304.3	2644.6	4223.9	4354.4	4268.7	3716.6	3761.1	3101.6	5666.5	4335.2	C14472	--
343.12	313.08	342.11	C19H18O6	[M+H]+	5,7,8,4'-Tetramethoxyflavone	Flavonoids	Flavonoid	6601-66-7	2	4016.1	2948.3	3199.5	1925.6	2854.6	3134.3	4304.3	3132.5	2640.3	3300.1	5388.9	2356.5	5285.3	2693.5	3323.7	2785.4	4192	2567.4	3163.8	4824.2	4275.6	3407.9	3549	2707.1	--	--
343.12	299.09	342.11	C19H18O6	[M+H]+	5,7,3',4'-Tetramethoxyflavone	Flavonoids	Flavonoid	855-97-0	2	178260	186660	209510	206850	194750	189750	178460	197320	185710	165530	164750	164320	150360	137630	149930	181460	188740	191540	148470	145550	148120	191200	182460	192220	--	--
341.11	89.02	342.116	C12H22O11	[M-H]-	Lactobiose	Others	Saccharides and Alcohols	63-42-3	1	779120	1343600	829990	636550	846720	573850	1643800	886540	677850	1279700	876150	876960	989700	595820	882470	679400	759030	765450	557260	841480	802690	837530	739390	548490	C00243	ko00052,ko01100,ko02010
341.12	73.03	342.116	C12H22O11	[M-H]-	D-Cellobiose	Others	Saccharides and Alcohols	528-50-7	3	42168	33558	34365	48398	43925	42678	36040	49354	49844	40787	39443	29883	25611	28731	19499	17163	20440	40578	24117	17519	28482	39993	33786	27288	--	--
341.11	179	342.116	C12H22O11	[M-H]-	Galactinol	Others	Saccharides and Alcohols	3687-64-7	1	1024800	905640	680420	1179600	1406200	1417900	1445000	1288000	1252300	967830	1041000	791620	145970	349350	200750	414430	521770	390280	324280	350600	346800	890160	834140	652830	C01235	ko00052,ko01100
341.11	119	342.116	C12H22O11	[M-H]-	D-Trehalose*	Others	Saccharides and Alcohols	99-20-7	1	229790	223410	168600	239030	376840	310750	155320	339580	333460	254250	340850	184830	47950	48021	36472	112310	136060	129690	82631	93815	113290	187070	218000	168330	C01083	ko00500,ko01100,ko01110,ko02010
341.11	113	342.116	C12H22O11	[M-H]-	Melibiose	Others	Saccharides and Alcohols	585-99-9	1	156910	174630	144060	216440	229790	238780	128210	247580	201490	186310	224970	232780	45415	32223	34111	98147	78874	76533	66530	50533	80448	130050	154910	127050	C05402	ko00052,ko01100,ko02010
341.11	119.03	342.116	C12H22O11	[M-H]-	D-Sucrose*	Others	Saccharides and Alcohols	57-50-1	1	1073100	995080	1049300	890480	991690	774240	1116500	746340	693170	1027100	683110	1170600	881400	701260	719970	686280	572850	789100	746530	750760	721190	796750	820050	801990	C00089	ko00052,ko00500,ko01100,ko01110,ko02010
341.11	89.02	342.116	C12H22O11	[M-H]-	D-Maltose*	Others	Saccharides and Alcohols	133-99-3	1	806600	857150	826300	1032300	786370	679820	1420600	790850	813760	972320	739750	906130	931700	668250	796600	790210	511600	641670	798060	635630	571590	691980	750920	1060100	C01971	--
341.11	89.02	342.116	C12H22O11	[M-H]-	Isomaltulose*	Others	Saccharides and Alcohols	13718-94-0	1	623980	791710	477820	745040	708560	587810	822780	499340	573140	815240	679730	592160	754800	414290	794710	472200	575400	510740	418210	904360	736660	654690	324660	445120	C01742	--
341.12	179	342.131	C16H22O8	[M-H]-	Coniferin	Phenolic acids	Phenolic acids	531-29-3	2	3435200	4007500	3583000	3838700	3753800	3170300	3685200	3747600	3070000	2886300	2957500	3128900	1182300	1233600	1770500	2588500	2742200	2504900	2897900	2826500	3511300	2664500	2682500	3067200	C00761	ko00940
343.3	240.7	342.288	C19H38N2O3	[M+H]+	Cocamidopropyl betaine	Alkaloids	Alkaloids	4292-10-8	1	6762.3	6542.8	4994.3	5345.5	5963.7	5108.5	7095.4	6628	7942	8147.5	6258.6	6492.9	9964.4	8888.6	9419.2	11823	9988.3	11607	3706.7	4167.8	5222.6	6032.5	7771.4	5372.7	--	--
345.06	313.03	344.053	C17H12O8	[M+H]+	3,3',4-O-Trimethylellagic acid	Tannins	Tannin	1617-49-8	1	85550	91539	92325	69952	70224	66606	75637	79131	71276	120940	117820	122020	214710	201560	232780	123710	164170	165420	122880	125310	112590	118910	108040	111450	C10836	--
345.1	330.07	344.09	C18H16O7	[M+H]+	Eupatilin (5,7-Dihydroxy-3',4',6-Trimethoxyflavone)*	Flavonoids	Flavonoid	22368-21-4	1	84611	78465	81593	61671	59327	54697	67187	63309	58297	105440	113060	114990	184840	193580	191520	116270	136340	129970	104010	118900	112460	99873	100400	99059	C10040	--
345.1	330.07	344.09	C18H16O7	[M+H]+	Eupatorin; 3',5-Dihydroxy-4',6,7-Trimethoxyflavone*	Flavonoids	Flavonoid	855-96-9	1	51244	56517	59652	43046	35721	39738	53874	41236	44411	75157	67949	77273	131290	129150	133440	75728	85034	96157	74208	72206	68095	68251	71177	79271	--	--
343.11	181.05	344.111	C15H20O9	[M-H]-	Syringaldehyde-4-O-glucoside	Phenolic acids	Phenolic acids	-	2	35063	56099	47157	45018	29493	32289	38448	46201	41660	30529	23136	26394	10345	8206.4	17677	31254	19832	23030	26629	25485	30674	29628	22003	36890	--	--
343.1	181.05	344.111	C15H20O9	[M-H]-	Dihydrocaffeoylglucose	Phenolic acids	Phenolic acids	-	3	53617	46766	45949	26323	18079	52278	33968	37315	23397	32555	31996	28487	12656	12645	14770	24057	24527	25431	33468	32635	23896	22084	29795	30916	--	--
343.12	89.03	344.132	C12H24O11	[M-H]-	Maltitol	Others	Saccharides and Alcohols	585-88-6	3	21989	26651	33522	25821	22194	33802	32024	20620	27868	13929	16169	24993	20137	23152	17153	29520	19722	25682	22227	30525	15883	21064	20017	20110	--	--
343.12	59.01	344.132	C12H24O11	[M-H]-	Lactitol	Others	Saccharides and Alcohols	585-86-4	3	1374200	1427500	1251300	1604500	898920	1006800	1236500	788000	860490	1095900	1045700	865760	1290700	1377700	1645600	854740	951260	894820	1323900	1257300	1082800	1604500	1280100	1129200	--	--
347.13	301.13	346.126	C15H22O9	[M+H]+	3,4,5-Trimethoxyphenyl-1-O-β-D-glucoside	Phenolic acids	Phenolic acids	-	2	289790	344480	354130	332170	319990	315490	330570	302180	315600	313630	340140	304770	228920	287990	314700	202510	260450	249500	258430	296040	242020	258600	282870	282490	--	--
345.12	165.06	346.126	C15H22O9	[M-H]-	6-DeoxyCatalpol	Terpenoids	Monoterpenoids	99499-99-7	3	166630	134790	148140	113630	100850	111340	142910	142380	158040	116580	144000	94306	91229	103930	84878	106920	124700	105300	142930	118890	131190	126190	159160	142880	--	--
346.06	211	347.063	C10H14N5O7P	[M-H]-	Adenosine 2'-Phosphate	Nucleotides and derivatives	Nucleotides and derivatives	130-49-4	3	38159	34460	41221	25702	28491	33797	27976	29192	40780	26755	27730	28103	18762	23665	21391	27239	31805	23448	32062	19032	28996	32939	30542	38436	C00946	--
346.06	210.9	347.063	C10H14N5O7P	[M-H]-	3'-Adenylic Acid	Nucleotides and derivatives	Nucleotides and derivatives	84-21-9	3	3973	2559.2	2590	11630	7328.8	4508	10534	3678.5	8385.2	6883.5	4995.2	7755	14841	7058	15925	13793	17550	2996.8	120210	111540	84504	19080	15144	21696	C01367	ko00230,ko01100
353.14	189.1	352.131	C21H20O5	[M+H]+	1-Methoxyphaseollin	Lignans and Coumarins	Coumarins	157226-48-7	3	2801.8	3699.8	2822.5	6519.5	4902.6	5154.7	7806.5	9768.3	10982	15076	11923	11505	10046	9883.6	11324	4616	6962.1	4985.1	8515.5	10862	10262	7030.8	8102.1	8200.3	--	--
353.27	261.22	352.261	C21H36O4	[M+H]+	2-α-Linolenoyl-glycerol	Lipids	Glycerol ester	55268-58-1	1	233030	287280	225530	275050	314480	285360	244570	272960	305460	388060	364380	370700	431910	389140	396370	352020	348560	325890	562990	542890	587230	368490	350980	348430	--	--
353.27	261.22	352.261	C21H36O4	[M+H]+	1-α-Linolenoyl-glycerol	Lipids	Glycerol ester	-	1	324510	339860	325160	268690	270870	271410	373280	334570	456030	449720	451800	494790	511300	497910	453450	342230	374570	377080	345460	357640	359770	362100	399360	376130	--	--
353.09	191.05	354.095	C16H18O9	[M-H]-	Cryptochlorogenic acid (4-O-Caffeoylquinic acid)	Phenolic acids	Phenolic acids	905-99-7	1	6079200	7623100	5590300	5925400	6206800	5835500	4283300	4584500	3629200	5008500	4490300	5715400	4137000	3827400	4773200	3012100	2398900	2702000	2812200	3464000	3253200	4191800	4749600	4630100	--	--
353.09	191	354.095	C16H18O9	[M-H]-	Neochlorogenic acid (5-O-Caffeoylquinic acid)*	Phenolic acids	Phenolic acids	906-33-2	1	6390300	6719700	6303300	5961600	7151900	6226400	5308300	5696300	5366800	5292200	5529700	5917700	3435900	3449300	3086400	4085100	4050500	5242500	3896400	4054500	4212900	4859800	5570800	5022000	C17147	--
355.1	193.05	354.095	C16H18O9	[M+H]+	Scopoletin-7-O-glucoside (Scopolin)	Lignans and Coumarins	Coumarins	531-44-2	3	14659	12518	15499	24736	19765	28271	19539	14953	18148	20139	20421	17111	11138	7670.7	10548	21739	15751	20979	26120	15805	24103	18979	12175	12898	C01527	ko00940,ko01110
353.09	191.01	354.095	C16H18O9	[M-H]-	Chlorogenic acid (3-O-Caffeoylquinic acid)*	Phenolic acids	Phenolic acids	327-97-9	1	9690000	8312600	9109400	8569500	7774900	8130700	7056800	7919900	7739400	7904000	8274100	7814800	5598200	5974600	7130500	4220100	4223700	4276300	4327300	5632200	4972700	8059200	7294100	6898000	C00852	ko00940,ko00941,ko00945,ko01110
355.28	263.24	354.277	C21H38O4	[M+H]+	2-Linoleoylglycerol	Lipids	Glycerol ester	3443-82-1	1	78233	84783	82409	81992	83772	77634	70509	96047	126590	97370	98285	108080	131590	130640	120700	106920	112090	110500	98955	102320	108060	102620	100940	94155	--	--
355.28	263.24	354.277	C21H38O4	[M+H]+	1-Linoleoylglycerol	Lipids	Glycerol ester	2277-28-3	1	85027	96833	87433	69326	65908	65418	77196	74495	105630	107900	106630	117120	154670	147110	149110	113370	103700	109060	76062	82985	73660	99866	103590	92256	--	--
355.1	175.04	356.111	C16H20O9	[M-H]-	1-O-Feruloyl-β-D-glucose	Phenolic acids	Phenolic acids	7196-71-6	3	27585	28118	29190	25169	29751	33737	30812	45117	32080	27562	16218	28775	21179	20224	17221	15653	8572.2	9577	14555	29222	25006	29260	16408	23651	C17759	--
355.1	193.05	356.111	C16H20O9	[M-H]-	Ferulic acid-4-O-glucoside	Phenolic acids	Phenolic acids	117405-51-3	3	122300	119910	119890	108390	109980	95647	85652	94875	100920	100960	88079	94560	50785	63400	60796	60349	70757	79349	79264	71967	61117	81969	106770	86254	--	--
355.1	175.04	356.111	C16H20O9	[M-H]-	4-O-β-D-glucopyranosylferulic acid	Phenolic acids	Phenolic acids	-	3	19067	21326	23870	24232	28813	23532	35200	26123	24790	22593	35082	23704	12847	18687	7603.5	27178	23759	12232	22647	29238	26843	27328	26295	18654	--	--
355.1	193.05	356.111	C16H20O9	[M-H]-	6-O-Feruloyl-D-glucose	Phenolic acids	Phenolic acids	137887-25-3	3	817690	783290	779110	979380	1133800	984520	998040	896610	939930	878180	814140	882550	324840	391760	369120	621720	681110	654430	704640	699450	704540	544580	939250	731540	--	--
355.1	121.1	356.111	C16H20O9	[M-H]-	Homovanilloylquinic acid	Phenolic acids	Phenolic acids	-	3	84727	112780	116070	95321	106020	104000	115970	119470	87617	114930	109140	83929	109260	92617	79009	125220	86683	134460	119470	109220	133070	96041	100590	122720	--	--
357.3	265.4	356.293	C21H40O4	[M+H]+	1-Oleoyl-Sn-Glycerol	Lipids	Glycerol ester	129784-87-8	1	71499	88306	87350	173470	208910	219380	227830	259650	195520	349090	379940	370510	529610	549730	445290	310300	272280	232140	175170	171390	181200	227890	247340	269330	--	--
357.08	173.04	358.09	C15H18O10	[M-H]-	5-O-Galloyl-methyl quinine ester	Phenolic acids	Phenolic acids	-	2	16743	25209	20807	10851	23053	19737	15118	10511	9711.9	5118	9970.1	13344	10820	5391.9	10833	19162	13601	9057.4	31945	24131	20851	9203	12305	18847	--	--
359.11	298.09	358.105	C19H18O7	[M+H]+	Eupatorin-5-methylether (3'-hydroxy-5,6,7,4'-tetramethoxyflavone)	Flavonoids	Flavonoid	21764-09-0	2	55126	55712	60116	52417	55997	52062	58311	54620	68530	49531	60261	57102	56532	56644	57246	60528	51952	62326	57813	57625	50139	65985	64609	61787	--	--
359.11	344.08	358.105	C19H18O7	[M+H]+	5-Hydroxy-6,7,3',4'-tetramethoxyflavone	Flavonoids	Flavonoid	21763-80-4	2	4426600	3775700	3908200	4010000	3887400	4040700	4447400	4370300	4414900	4203000	4482500	4278100	4106700	4349200	3800600	4690900	4497300	4307900	3823300	4147700	3788400	4137800	4231200	4782000	--	--
359.13	197	358.126	C16H22O9	[M+H]+	Sweroside	Terpenoids	Monoterpenoids	14215-86-2	3	124680	115780	114050	168640	118800	116810	115930	143720	132520	136230	100140	95872	55688	65524	55295	106980	127310	95044	122640	89520	87022	132220	97385	102460	C17071	--
359.15	131.05	358.142	C20H22O6	[M+H]+	Dehydrodiconiferyl alcohol	Phenolic acids	Phenolic acids	97465-82-2	2	864420	735980	767610	479410	515290	479680	383970	425430	460200	682390	723970	740030	1095000	1069900	1132200	1065300	1158100	1059100	722300	759890	812610	630490	639220	760060	--	--
357.13	151	358.142	C20H22O6	[M-H]-	Pinoresinol*	Lignans and Coumarins	Lignans	487-36-5	1	710380	769550	778590	728550	706580	704790	613350	582340	603630	575430	571210	518880	713530	719160	757440	1344100	1322500	1354900	1402500	1339000	1373300	791300	842950	836310	C05366	ko00998,ko01100,ko01110
357.13	151.04	358.142	C20H22O6	[M-H]-	Epipinoresinol*	Lignans and Coumarins	Lignans	24404-50-0	1	753640	805730	723450	712140	868330	779010	538230	631540	605880	569170	630850	614910	717780	691120	764200	1269100	1384000	1369500	1481700	1360600	1428100	884050	869030	831690	--	--
361.09	163.04	360.085	C18H16O8	[M+H]+	Rosmarinic acid	Phenolic acids	Phenolic acids	537-15-5	3	630540	707600	753090	508560	457450	485900	612340	535450	472190	695370	579260	616770	826810	811440	738660	740920	845390	794320	706270	794690	792780	611330	607390	784060	C01850	ko00350,ko01100
359.13	197.08	360.142	C16H24O9	[M-H]-	7-Deoxyloganic acid	Terpenoids	Monoterpenoids	22487-36-1	2	78688	87929	72280	85730	68623	64804	76708	78303	66945	45800	74189	68937	64210	64705	60710	68896	66986	74833	70392	72123	81140	63081	57382	78392	C11636	ko00902,ko01110
359.15	180.08	360.157	C20H24O6	[M-H]-	Isolariciresinol	Lignans and Coumarins	Lignans	548-29-8	3	58674	66398	63833	67745	64948	72880	87306	70592	63997	61575	77492	63112	27745	28889	27624	90041	70290	73894	69982	68651	58548	51317	59984	62246	--	--
361.16	189.09	360.157	C20H24O6	[M+H]+	(7R,8S)-Dihydrodehydrodiconiferyl alcohol	Lignans and Coumarins	Lignans	126253-41-6	1	109160	122520	120170	135350	147010	154820	107850	120250	106360	118910	113720	117970	49896	62231	44923	105560	124970	115540	100890	107900	97912	105820	117590	104810	--	--
361.08	211.03	362.084	C14H18O11	[M-H]-	7-O-Galloyl-D-sedoheptulose	Tannins	Tannin	-	3	35932	37534	34276	22034	42225	35625	45017	47040	41594	54449	58803	46360	36562	57372	44879	45283	45878	32403	30106	30815	31808	49382	29623	46851	--	--
365.25	163.04	364.247	C19H32N4O3	[M+H]+	Caffeoylspermine	Alkaloids	Phenolamine	-	3	14229	20876	18341	12968	17342	10926	19635	14567	15597	9082.3	18240	17547	13354	8235.3	14401	6616.1	8239.6	9725.1	14895	8270.2	9432	14416	14576	11697	--	--
366.2	204.1	365.17	C16H23N5O5	[M+H]+	Isopentenyladenine-7-N-glucoside	Nucleotides and derivatives	Nucleotides and derivatives	-	3	111940	107810	47661	96565	66855	104780	107250	78916	92857	188080	113590	189040	90208	105880	75110	135350	80739	98832	112050	83917	100590	149270	131900	147290	--	--
365	285.04	366.005	C15H10O9S	[M-H]-	Kaempferol-3-O-sulfonate	Flavonoids	Flavonols	-	1	25902	26314	27056	24217	31343	26185	27306	24838	24326	19396	20458	18258	17083	18181	16212	16932	19420	19576	20414	12887	15979	20062	18711	18592	--	--
369.16	177.06	368.074	C16H16O10	[M+H]+	Scopoletin-7-O-glucuronide	Lignans and Coumarins	Coumarins	132752-65-9	3	340050	363770	313890	355470	343030	331030	334750	352290	341880	337550	348450	413980	412200	435750	433040	425280	381960	380470	376930	376100	360230	349080	338960	405740	--	--
367.1	190.9	368.111	C17H20O9	[M-H]-	Chlorogenic acid methyl ester	Phenolic acids	Phenolic acids	29708-87-0	2	40275	27997	21939	38094	30813	43207	26210	21520	38163	40926	39322	42478	35056	38868	47048	38135	42196	46209	46844	44004	47290	37618	25642	46258	--	--
369.12	177.1	368.111	C17H20O9	[M+H]+	3-O-Feruloylquinic acid	Phenolic acids	Phenolic acids	1899-29-2	3	53010	59421	53310	56402	54565	65752	78647	61902	56566	58426	54053	72134	44569	66506	55490	83345	83303	81341	101320	94255	99201	54580	73086	70106	C02572	--
369.1	177.1	368.111	C17H20O9	[M+H]+	1-O-Feruloylquinic acid	Phenolic acids	Phenolic acids	-	3	348910	381520	305180	305240	214730	340770	295540	325720	324860	364270	315130	384410	464540	412420	399210	399890	395990	328010	339480	377330	360160	289200	347200	393760	--	--
371.1	249.06	372.106	C16H20O10	[M-H]-	Trihydroxycinnamoylquinic acid	Phenolic acids	Phenolic acids	-	3	51552	81929	55967	70647	63427	62763	68408	67011	64383	79847	74237	76474	59915	68392	58949	80221	65241	86095	55201	80207	102960	58607	71680	58527	--	--
373.13	343.09	372.121	C20H20O7	[M+H]+	Tangeretin (4',5,6,7,8-Pentamethoxyflavone)	Flavonoids	Flavonoid	481-53-8	1	237690	240180	250610	248970	244590	227860	238600	233230	245490	244360	239790	242370	276330	257670	252940	235450	232300	248360	248540	282010	262580	239450	241650	245710	C10190	--
375.2	137.1	374.1	C19H18O8	[M+H]+	Feruloyl syringic acid	Phenolic acids	Phenolic acids	-	3	61702	38858	45956	28031	42679	53245	51777	49841	25944	33467	58852	45184	27236	45908	27639	54742	38690	44410	41488	35168	44234	44259	29744	33974	--	--
375.13	177.05	374.121	C16H22O10	[M+H]+	Swertiamarin	Terpenoids	Monoterpenoids	17388-39-5	3	209770	225940	252950	232940	216240	259760	229800	237850	256190	191800	257950	169470	62087	60010	86466	141370	136170	124060	129210	117680	115080	183930	178570	190020	C09800	--
377.14	179.07	376.137	C16H24O10	[M+H]+	8-hydroxy-10-hydrosweroside	Terpenoids	Monoterpenoids	-	3	23426	44838	28945	32566	22888	25758	33114	34792	39444	44600	35196	26670	25166	36877	26322	48556	45736	25392	49030	45834	40706	25184	31284	30920	--	--
377.15	179.07	376.137	C16H24O10	[M+H]+	Loganic acid	Terpenoids	Monoterpenoids	22255-40-9	3	16864	30789	29595	23747	40380	22433	32023	43424	33361	28744	25996	36728	35523	43529	20797	32228	28167	58625	72039	46290	49364	32453	36098	27180	C01512	ko00902,ko01110
375.13	135.05	376.137	C16H24O10	[M-H]-	D-Threo-guaiacylglycerol-7-O-β-D-glucoside	Phenolic acids	Phenolic acids	-	3	164460	157740	175460	187640	143570	193000	185470	175230	185940	156490	182190	156880	76445	118840	93732	141760	155410	118130	136720	99934	122280	155670	168830	145860	--	--
377.15	243	376.138	C17H20N4O6	[M+H]+	Riboflavin (Vitamin B2)	Others	Vitamin	83-88-5	1	306040	206360	264590	473370	452090	458820	485640	326380	362780	277400	333040	360160	257620	218080	247340	335810	352630	377810	822150	651420	869170	293580	368630	410970	C00255	ko00740,ko01100,ko01110,ko02010
377.16	329.14	378.168	C20H26O7	[M-H]-	4,7,9,9'-Tetrahydroxy-3,3'-dimethoxy-8-O-4'-neolignan	Others	Others	-	1	1186700	1249400	1294400	969500	906790	947560	978080	948850	996790	1235500	1276300	1151500	1464900	1373400	1285900	1351600	1447900	1313400	1374700	1504900	1526800	990240	1211400	1170200	--	--
384.12	252	383.108	C14H17N5O8	[M+H]+	Succinyladenosine	Nucleotides and derivatives	Nucleotides and derivatives	4542-23-8	1	1134900	861430	1071900	918850	1340700	1205200	946190	1032300	906510	1188600	1317100	1133600	1337200	1606100	1430500	1999400	1773800	1462100	1423600	1412500	1323400	1005900	1357300	1157600	--	--
385.11	223.06	384.106	C17H20O10	[M+H]+	Isofraxidin-7-O-glucoside	Lignans and Coumarins	Coumarins	483-91-0	3	49893	37762	44200	48456	33032	42968	54095	49398	40908	45787	48900	36388	27996	37904	33883	44459	32005	40421	27374	44009	46367	39907	37457	47622	--	--
387.13	147.04	386.121	C17H22O10	[M+H]+	10-Dehydrogeniposide	Others	Others	-	3	82489	59852	61156	70233	84355	49789	62510	70833	81848	59050	59024	83021	41988	35350	44649	69222	56030	52057	46745	76121	37251	66420	53881	64280	--	--
389.12	359.08	388.116	C20H20O8	[M+H]+	5-Hydroxy-6,7,8,3',4'-pentamethoxyflavone	Flavonoids	Flavonoid	2174-59-6	3	3392.9	3655.1	2378.3	4762.5	3024.2	4965.7	3147.3	2690.4	3202.4	4857.1	5201.7	4319.5	5359.2	5625.7	3436.9	4818.1	4094.3	3170.8	3293.6	5481.6	4380.8	3069.4	5157.1	3032	--	--
389.14	165.06	388.137	C17H24O10	[M+H]+	Secologanin	Terpenoids	Monoterpenoids	19351-63-4	3	44659	55814	63616	68293	57534	61369	54671	70070	68953	66609	60651	56053	34488	18547	21320	48207	40837	42139	41286	55316	27957	35469	33700	43947	C01852	ko00901,ko00902,ko00950,ko01100,ko01110
389.14	149.06	388.137	C17H24O10	[M+H]+	Vogeloside	Others	Others	60077-47-6	3	37106	38530	18570	42134	19733	32978	40303	34551	27502	29200	29127	27470	30701	30978	32102	24605	32832	25879	13496	26548	32927	39708	37594	22515	--	--
389.14	209.08	388.137	C17H24O10	[M+H]+	Geniposide	Terpenoids	Monoterpenoids	24512-63-8	3	4745700	4547000	4482600	5941200	6190400	6033400	5252500	5738500	5612600	5282200	4572300	5647700	2500300	2448300	2342600	4671600	4786900	4151600	4268900	4464800	4093200	4384600	4732700	5210400	C09781	--
400.15	136.11	399.139	C15H21N5O8	[M+H]+	Ribosyladenosine	Nucleotides and derivatives	Nucleotides and derivatives	-	3	246710	221280	223250	155450	214190	197960	225600	203200	204170	208580	245120	205980	214060	222270	254240	188830	238700	222940	201900	207290	152080	214410	196630	175640	--	--
401.12	163.04	400.116	C21H20O8	[M+H]+	1-O-p-Hydroxycinnamoyl-3-O-caffeoylglycerol	Phenolic acids	Phenolic acids	-	3	19707	16099	15741	23443	20258	14999	14129	20680	14087	22454	17063	10542	12269	19222	23547	23907	22304	14119	19904	18348	24683	16767	19703	21270	--	--
403.1	367.08	402.095	C20H18O9	[M+H]+	Apigenin-8-C-Arabinoside	Flavonoids	Flavonoid carbonoside	-	1	1101700	982230	1135600	949660	1068900	1100000	1239900	1191200	1227700	1026600	1076300	1005100	919260	968000	930600	1182600	1377600	1099700	1569800	1621400	1513400	1143900	1154200	1259300	--	--
403.14	373.1	402.131	C21H22O8	[M+H]+	Nobiletin (5,6,7,8,3',4'-Hexamethoxyflavone)	Flavonoids	Flavonoid	478-01-3	1	259560	252600	244510	229580	261100	238460	240310	241150	236450	231640	246060	244140	273430	239230	244850	243500	238950	228980	264700	267160	250390	248650	235240	234320	C10112	--
401.14	269.1	402.153	C18H26O10	[M-H]-	Benzyl-(2''-O-xylosyl)glucoside	Phenolic acids	Phenolic acids	-	3	20396	19370	24966	28087	29058	27543	24830	19436	13665	13214	26402	14704	3549	8599	4553	3576.2	9112.8	13236	9698	7846	8126.8	11506	18306	11199	--	--
403.36	373.1	402.35	C27H46O2	[M+H]+	Delta-Tocopherol	Others	Vitamin	119-13-1	3	6234.6	6637.4	6404.9	3736.8	5339.3	6609	5481	4721.5	6690.1	6252.8	5851.1	5910.5	6652.9	5242.3	7266.9	3775.1	5266.6	5962.3	4828.7	4768.6	6519.9	4567.7	6187.4	4668.4	C14151	ko00130,ko01100,ko01110
402.99	159	404.002	C9H14N2O12P2	[M-H]-	Uridine 5'-diphosphate	Nucleotides and derivatives	Nucleotides and derivatives	27821-45-0	2	18679	21838	23077	18189	18571	21783	14506	21649	18415	25198	24458	18822	23515	22779	28432	23026	16810	15577	18158	15288	16016	23352	23025	20427	C00015	ko00240,ko00908,ko01100
409.18	259.11	410.184	C23H26N2O5	[M-H]-	p-Coumaroylferuloylputrescine	Alkaloids	Phenolamine	-	3	14215	16214	13978	14478	16290	18153	23795	15548	16576	16965	16152	22472	12550	13950	16018	12727	16929	16401	17426	17724	18955	17817	20593	16357	--	--
417.12	255.06	416.111	C21H20O9	[M+H]+	Chrysin-7-O-glucoside	Flavonoids	Flavonoid	31025-53-3	3	85656	92517	97012	90346	73887	71873	81725	85582	81154	93278	92968	97207	105470	103940	111170	87413	94302	75472	90979	98334	96092	89069	91907	78675	--	--
419.1	383.07	418.09	C20H18O10	[M+H]+	Luteolin-8-C-arabinoside	Flavonoids	Flavonoid carbonoside	-	1	398650	364640	472980	394160	418900	522030	425030	353810	391260	312020	374090	311280	303160	256390	284600	279980	317040	298580	461010	350570	433610	337270	451330	357860	--	--
419.1	287.05	418.09	C20H18O10	[M+H]+	Kaempferol-3-O-arabinoside	Flavonoids	Flavonols	-	1	10041000	10054000	8885200	9742300	9182000	8333200	9495000	8973800	8367900	9247700	10645000	10459000	8806600	8804800	9787000	10522000	7880600	10748000	7672900	7994100	7546300	8831000	9936300	9575200	--	--
417.08	285	418.09	C20H18O10	[M-H]-	Kaempferol-3-O-arabinoside (Juglanin)	Flavonoids	Flavonols	5041-67-8	1	101940	98299	103380	93947	107680	127750	102510	99770	109100	95081	127400	125280	107380	92539	101280	111520	109640	113010	106760	88609	94376	97208	99082	96370	--	--
417.12	145.03	418.126	C21H22O9	[M-H]-	Robustaside A;[6'-p-Coumarylarbutin]	Phenolic acids	Phenolic acids	148810-39-3	3	19134	11532	10630	8624.8	15565	9631.2	8797.8	9281.8	18130	13580	14295	14997	5267	8575.8	8963	10718	5120.2	7361.2	9093	10922	4030	17904	7514.5	9215.2	--	--
419.13	257.08	418.127	C21H22O9	[M+H]+	Pinocembrin-7-O-glucoside (Pinocembroside)	Flavonoids	Dihydroflavone	75829-43-5	3	196660	177880	199560	135650	153050	133770	177690	168450	165140	198850	189160	209210	205570	208160	221380	143460	140050	145550	108470	137530	114820	175230	177110	165700	--	--
417.16	402.1	418.163	C22H26O8	[M-H]-	Syringaresinol	Lignans and Coumarins	Lignans	21453-71-4	1	12766	16195	16198	18481	18175	17293	18093	16511	15908	23001	21660	18618	12176	17700	14109	85223	94672	88409	145150	144690	141210	43405	45681	45458	C10889	--
421.08	241.1	422.083	C12H23O14P	[M-H]-	Trehalose 6-phosphate	Others	Saccharides and Alcohols	4484-88-2	3	132090	142580	143150	139810	106610	113520	110050	96575	128520	105620	111120	123230	78127	114580	80900	135860	156000	117280	133340	115490	158450	124890	130590	109830	C00689	ko00500,ko01100,ko01110
426.26	285.24	425.254	C19H40NO7P	[M+H]+	LysoPE 14:0	Lipids	LPE	-	1	4469.3	3457.6	3826.7	4262.3	3349.2	3114.4	6362.2	5078.2	7228.6	10646	11262	13120	22177	28173	26129	18883	16665	16677	20025	18928	17452	10005	11404	12288	--	--
427.39	345	426.386	C30H50O	[M+H]+	Cycloartenol	Terpenoids	Triterpene	469-38-5	3	37795	37046	37668	39932	36095	42013	44879	41124	37644	37865	39307	35564	34518	29117	32576	32739	32195	31632	40187	38287	40256	31243	36512	36115	C01902	ko00100,ko01100,ko01110
426	159	427.029	C10H15N5O10P2	[M-H]-	Adenosine 5'-diphosphate	Nucleotides and derivatives	Nucleotides and derivatives	58-64-0	3	86655	80375	207860	128670	247730	139060	131870	262010	123140	199060	163230	118710	176790	100690	108190	209960	96324	357510	112350	112050	218910	120520	93291	174720	C00008	ko00190,ko00195,ko00230,ko00908,ko01100,ko01110
433.11	313.07	432.106	C21H20O10	[M+H]+	Apigenin-8-C-Glucoside (Vitexin)	Flavonoids	Flavonoid carbonoside	3681-93-4	1	8808100	9452600	8768800	8580200	7704800	8553500	9211300	11425000	7701500	8960000	7069100	8697400	6710200	7222000	7620700	8440300	8317500	9180600	14801000	13302000	14392000	8114900	7169400	9942000	C01460	ko00941,ko00944
431.1	311	432.106	C21H20O10	[M-H]-	Apigenin-6-C-glucoside (Isovitexin)	Flavonoids	Flavonoid carbonoside	38953-85-4	1	2301800	2589200	2460600	2865100	2491800	2501700	2752700	2511900	2654500	2356200	2477700	1984600	1560500	1524800	1620100	2081900	2249000	2539200	4125600	5599700	4266400	2543300	2758600	2468000	C01714	ko00944
433.11	271.07	432.106	C21H20O10	[M+H]+	Apigenin-7-O-glucoside(Cosmosiin)	Flavonoids	Flavonoid	578-74-5	1	5465300	6376600	5741400	5245300	4560000	5156000	5064200	5252600	5128600	5754700	5668800	4282700	4366100	4944400	4509200	4379700	3902200	3550800	4170800	4055500	3930900	4512400	4666600	5019500	C04608	ko00944
431.1	285	432.106	C21H20O10	[M-H]-	Kaempferol-3-O-rhamnoside (Afzelin)(Kaempferin)	Flavonoids	Flavonols	482-39-3	1	51967	44588	59080	52546	67398	49749	66566	50839	55938	53663	55988	62059	48853	39790	27209	47171	51104	41739	51471	44677	36461	49485	43507	49042	C16911	ko00944
431.1	285	432.106	C21H20O10	[M-H]-	Kaempferol-7-O-rhamnoside	Flavonoids	Flavonols	20196-89-8	1	43410	42372	41830	42109	48950	48772	55839	40415	48577	42996	46238	43809	40650	32608	36188	30916	36540	36752	34403	33469	34081	36721	47584	45959	--	--
433.11	271.07	432.106	C21H20O10	[M+H]+	Apigenin-7-O-α-D-glucopyranoside	Flavonoids	Flavonoid	-	3	5917600	6698400	5708400	5354400	4543700	5310700	4810400	5209400	4948000	5746000	5288600	4849800	3514300	4020200	4879700	3796300	3978800	3539100	3967500	3810100	3911900	5417600	5017000	4903600	--	--
433.11	271.07	432.106	C21H20O10	[M+H]+	Apigenin-3'-O-α-D-glucopyranoside	Flavonoids	Flavonoid	-	3	6380400	6160900	5260700	5403600	4971200	4894700	4781500	5553000	5126900	5766600	4612700	4463400	3807200	4753800	4146000	3902700	3501800	3840700	3807600	3822800	3744400	4760500	4604700	4648900	--	--
435.09	303.06	434.085	C20H18O11	[M+H]+	Quercetin-3-O-xyloside (Reynoutrin)*	Flavonoids	Flavonols	549-32-6	2	8925800	8747000	9090500	8560400	8836700	9130700	10621000	10104000	8618800	8508600	8933800	9704500	8467300	7028700	8009200	8824900	9986000	8887100	7122000	7554400	6580700	7989000	8379200	8875200	--	--
433.08	300.03	434.085	C20H18O11	[M-H]-	Quercetin-3-O-arabinoside (Guaijaverin)*	Flavonoids	Flavonols	22255-13-6	2	2018000	2289600	2650700	2546400	2265900	2302400	2738600	2365400	2396100	2066400	2361900	2309300	1808500	1996200	1678500	2093300	2100800	2048500	1892300	1933500	1870800	2031100	2122600	2205000	--	--
435.09	303.06	434.085	C20H18O11	[M+H]+	Avicularin(Quercetin-3-O-α-L-arabinofuranoside)	Flavonoids	Flavonols	572-30-5	2	8494600	9297100	8714000	8601000	8607400	9396000	9230600	9913800	9246500	8891000	9401700	8884300	7900100	7955200	8726400	8391800	9237700	9102100	8062100	8241100	6218400	9471300	8900900	8736500	--	--
433.11	271.06	434.121	C21H22O10	[M-H]-	6-O-Caffeoylarbutin	Phenolic acids	Phenolic acids	136172-60-6	2	64927	81100	82063	60937	74280	87926	75523	91707	69028	75224	64718	109840	60666	72658	73919	69560	72418	51100	89674	79781	94930	82699	82550	67764	--	--
433.11	271	434.121	C21H22O10	[M-H]-	Naringenin-7-O-glucoside (Prunin)	Flavonoids	Dihydroflavone	529-55-5	1	691830	730720	744400	657220	510960	630500	680120	682100	722560	787760	771290	713100	683620	727010	767040	655110	561720	552210	560130	570850	568650	691150	643260	504680	C09099	ko00941
433.12	271.06	434.121	C21H22O10	[M-H]-	Naringenin-4'-O-glucoside	Flavonoids	Dihydroflavone	-	1	623320	674480	715220	753450	726380	675230	730170	829670	700850	705950	608790	690690	578470	638650	646080	750540	751470	723410	456330	478870	434320	570500	607050	688450	--	--
435.13	315.09	436.137	C21H24O10	[M-H]-	Phloretin-4'-O-glucoside (Trilobatin)	Flavonoids	Chalcones	4192-90-9	1	1807700	1867400	1865300	2016400	1903000	1839800	2131700	2309200	2295700	2085500	2093200	1887300	1190600	1324200	1382300	1882300	1592700	1935900	1856600	1678200	1641500	1346000	1679500	1880600	--	--
435.13	166.7	436.137	C21H24O10	[M-H]-	Phloretin-2'-O-glucoside (Phlorizin)	Flavonoids	Chalcones	60-81-1	3	161230	199290	204940	236060	185320	226170	222220	242990	228050	222130	175730	175840	129660	157550	113060	228700	251390	170670	265030	218770	239600	209140	193150	215120	C01604	ko00941,ko01110
440.28	299.26	439.27	C20H42NO7P	[M+H]+	LysoPE 15:0	Lipids	LPE	-	1	2885.8	2171.1	1649.8	3104.5	2492.2	4013.7	2771.4	3577.7	3307.6	7278.3	7207.2	8536.5	15276	15137	15767	9216.7	8822.5	8579.8	8473.3	9497.3	10334	8404.4	8841.8	7025	--	--
443.1	139.04	442.09	C22H18O10	[M+H]+	Catechin gallate*	Flavonoids	Flavanols	130405-40-2	1	22421000	24782000	25499000	21955000	20863000	21272000	19339000	25087000	22684000	21195000	21489000	23592000	23522000	17883000	22934000	20837000	24518000	19570000	21352000	20839000	19237000	21083000	26216000	22445000	--	--
443.1	123.04	442.09	C22H18O10	[M+H]+	Epicatechin gallate*	Flavonoids	Flavanols	1257-08-5	1	2650400	3047300	2838100	2572500	2789500	2865700	2708200	3062700	2716300	2716200	2984400	2771000	2862500	2658800	2579400	2689600	2401700	2475800	2526300	2473500	2304500	3002800	2692300	2707000	--	--
445.3	341.3	444.303	C31H40O2	[M+H]+	Menatetrenone (Vitamin K2)	Others	Vitamin	11032-49-8	3	55598	64958	45593	38196	40185	55813	40476	45983	61631	39459	39131	45849	40011	44518	39213	40913	45670	48423	39285	35712	41881	49804	42016	42038	--	--
447.13	285.08	446.121	C22H22O10	[M+H]+	Acacetin-7-O-galactoside*	Flavonoids	Flavonoid	-	1	22544	20813	17765	14611	21179	24714	22418	28045	23316	26543	15397	24270	33015	31958	31573	28133	24896	23652	21951	22203	24271	21119	19913	26630	--	--
447.13	285.18	446.121	C22H22O10	[M+H]+	Acacetin-7-O-glucoside (Tilianin)*	Flavonoids	Flavonoid	4291-60-5	1	16140	11258	11358	10703	16330	9902.7	15467	12026	12582	13720	9567	17702	16850	16787	15287	13872	8298.6	14742	12767	9032.9	2225.2	15170	12715	10867	--	--
449.11	317.06	448.1	C21H20O11	[M+H]+	Isorhamnetin-3-O-arabinoside	Flavonoids	Flavonols	-	1	18914	8493.2	22390	15328	7498.8	18390	18316	23874	18310	14901	8188.8	11142	15846	20556	16336	29179	21627	8909	10932	17364	15700	14151	15902	17363	--	--
449.11	303.05	448.101	C21H20O11	[M+H]+	Quercetin-3-O-rhamnoside(Quercitrin)	Flavonoids	Flavonols	522-12-3	3	123830	145270	94135	117630	128280	111170	159460	131680	108630	126030	96673	130010	92749	101240	106100	101950	134200	88648	61359	106810	63696	117280	90779	120660	C01750	ko00944
449.11	287.06	448.101	C21H20O11	[M+H]+	Kaempferol-4'-O-glucoside	Flavonoids	Flavonols	-	1	603170	720520	724660	547250	644630	641620	703060	473710	822060	627260	662140	981160	481600	506960	417980	571930	738060	535720	529270	346200	643540	783640	600740	666630	--	--
447.09	285.04	448.101	C21H20O11	[M-H]-	Kaempferol-7-O-glucoside*	Flavonoids	Flavonols	16290-07-6	1	4934600	4969700	5339200	4743300	4789700	4488100	4004700	4284500	4444300	5694600	5593200	5371500	6091400	5609800	6051500	3803100	3785400	3683000	3468300	3382200	3405500	3952300	4537600	4867000	--	--
447.09	285	448.101	C21H20O11	[M-H]-	Kaempferol-3-O-galactoside (Trifolin)	Flavonoids	Flavonols	23627-87-4	1	479350	405710	458540	434450	412640	337290	381140	374870	413770	399820	587880	559290	589240	534820	409670	327380	333670	355390	310670	322340	432450	419430	288890	387440	C12626	ko00944
449.11	287.07	448.101	C21H20O11	[M+H]+	luteolin-7-O-β-D-glucopyranoside	Flavonoids	Flavonoid	-	2	29420000	25920000	17859000	21382000	28922000	15451000	16806000	28280000	24370000	27578000	14662000	26306000	24009000	20314000	24815000	16480000	30683000	24164000	23543000	23946000	26820000	20371000	20248000	26859000	--	--
449.11	287.06	448.101	C21H20O11	[M+H]+	Kaempferol-3-O-glucoside (Astragalin)*	Flavonoids	Flavonols	480-10-4	1	402300	448200	462210	338260	447280	356100	446920	362480	428280	607390	626640	581020	799210	613650	878790	447690	484700	505670	226190	316330	353550	261420	458430	459580	C12249	ko00944,ko01110
449.11	299.06	448.101	C21H20O11	[M+H]+	Luteolin-6-C-glucoside (Isoorientin)	Flavonoids	Flavonoid carbonoside	4261-42-1	1	1824600	1956100	2153200	2124200	2063500	2277500	2048600	1723600	1865100	1890300	1832600	1994600	1213500	1377300	1250100	1461200	1425800	1545900	2365900	1638100	1764900	1976300	1815200	1562900	C01821	--
449.11	299.2	448.101	C21H20O11	[M+H]+	Luteolin-8-C-glucoside (Orientin)	Flavonoids	Flavonoid carbonoside	28608-75-5	1	2248100	2482000	2363700	2566700	2277100	2383700	2590500	2673400	2586200	1988500	2000600	2061000	1415000	1550400	1469300	1849500	1107000	1616800	2027500	1690600	2265400	1687800	1767600	1990100	C10114	--
449.11	287.05	448.101	C21H20O11	[M+H]+	Luteolin-4'-O-glucoside	Flavonoids	Flavonoid	6920-38-3	1	1301700	1194900	1110600	915910	874690	1038600	819110	737690	846680	1266500	1159700	1168600	1550600	1803700	1413500	872430	899350	807680	614290	882390	602620	1134500	946720	892470	--	--
449.11	287.06	448.101	C21H20O11	[M+H]+	Luteolin-3'-O-glucoside	Flavonoids	Flavonoid	5154-41-6	2	1331300	1412100	965650	749670	886000	771420	761570	911170	854610	1441200	1239200	1080500	1848400	1513900	1383700	962610	923000	959860	686610	716740	697710	1068200	901880	837300	--	--
449.11	287.06	448.101	C21H20O11	[M+H]+	Luteolin-7-O-glucoside (Cynaroside)	Flavonoids	Flavonoid	5373-11-5	1	24079000	24924000	21226000	15187000	26770000	24703000	26374000	17168000	25130000	20763000	24421000	27130000	17840000	20137000	27921000	14109000	22268000	15516000	26881000	22116000	25956000	15818000	27414000	28023000	C03951	ko00944
449.07	316	450.08	C20H18O12	[M-H]-	Myricetin-3-O-arabinoside	Flavonoids	Flavonols	132679-85-7	1	2451200	2768800	1765600	2300100	2158300	1901700	2380900	2147600	2843800	2465100	2612700	2198600	2458600	2628000	2088800	2589800	2606800	3122700	1734200	1731000	2022800	2365300	2363400	2415600	--	--
451.12	289	450.116	C21H22O11	[M+H]+	Eriodictyol-7-O-glucoside	Flavonoids	Dihydroflavone	38965-51-4	3	503090	382680	611890	419360	507830	539150	400170	774650	553080	533970	460280	662120	406900	805840	968160	428770	821120	622440	472690	584020	568520	445320	577930	571700	--	--
449.1	287.05	450.116	C21H22O11	[M-H]-	Aromadendrin-7-O-glucoside	Flavonoids	Dihydroflavonol	28189-90-4	3	95798	110330	104140	97140	74298	114310	70646	72749	71888	149710	118530	100460	83046	111680	83533	58996	51446	46310	52452	62582	49199	60917	96059	73233	--	--
451.12	289.07	450.116	C21H22O11	[M+H]+	eriodictyol 7-O-β-D-glucopyranoside	Flavonoids	Dihydroflavone	-	3	641770	440990	649770	662840	613480	599970	632680	687660	593870	641780	687730	579440	922070	546780	652180	452090	684180	598610	696860	495590	509730	299540	747600	573810	--	--
449.11	287.06	450.116	C21H22O11	[M-H]-	Eriodictyol-3'-O-glucoside	Flavonoids	Dihydroflavone	-	3	202780	255410	207330	228490	192190	224260	235160	194270	242030	192930	220610	187620	116590	110700	164340	123950	140440	140990	183330	128460	125110	143620	157440	183600	--	--
451.12	289.07	450.116	C21H22O11	[M+H]+	3',5,5',7-Tetrahydroxyflavanone-7-O-glucoside	Flavonoids	Dihydroflavone	-	3	506660	674470	743130	775990	621480	417820	488580	747610	412900	687400	554700	716420	984830	652070	782780	464690	650090	672210	420270	431440	517040	456470	687500	639480	--	--
451.36	89.06	450.35	C31H46O2	[M+H]+	Phylloquinone (Vitamin K1)	Others	Vitamin	84-80-0	3	9575.2	10322	13864	12506	13745	10428	11720	10432	11629	11635	10761	10343	12580	14770	13887	13174	14483	12877	9735.7	12775	13405	11628	9141.8	9885.5	--	--
452.28	311.26	451.27	C21H42NO7P	[M+H]+	LysoPE 16:1	Lipids	LPE	-	1	20035	14665	18379	22797	25997	25557	30428	27887	20255	68887	60828	63124	121120	128500	129660	58056	70241	64782	80773	84299	82066	40387	43476	52074	--	--
452.28	311.26	451.27	C21H42NO7P	[M+H]+	LysoPE 16:1(2n isomer)	Lipids	LPE	-	1	41740	29490	32113	61321	67544	46375	16433	18279	28094	24732	30907	23353	28155	30690	21038	36377	44959	39805	19041	25793	13320	34843	32615	36571	--	--
451.09	313.05	452.095	C20H20O12	[M-H]-	2-O-Salicyl-6-O-Galloyl-D-Glucose	Phenolic acids	Phenolic acids	-	2	162420	154950	154510	166600	169640	160130	147760	142570	158880	124560	126650	143620	69220	68920	68468	119830	69461	91507	145560	72230	143350	103410	96354	135960	--	--
451.12	289.07	452.131	C21H24O11	[M-H]-	Epicatechin glucoside	Flavonoids	Flavanols	-	2	699590	774890	753890	749030	741860	730330	746120	635330	634790	623490	668160	721840	416390	391960	369390	455300	381630	439000	465070	336000	474920	491910	586480	538010	--	--
454.29	313.27	453.286	C21H44NO7P	[M+H]+	LysoPE 16:0	Lipids	LPE	53862-35-4	1	889900	826590	902630	1199900	1210100	1199100	2283900	2396400	2228900	3786000	3825700	4049200	7750200	7986200	8130100	5246200	5486100	5251100	3616200	4023800	3783900	3398300	3465200	3544800	--	--
454.29	313.27	453.286	C21H44NO7P	[M+H]+	LysoPE 16:0(2n isomer)	Lipids	LPE	-	1	57746	56879	70581	104760	95618	102130	193120	183420	180720	340290	359630	365390	576440	610740	629900	289860	305520	284120	591140	621380	604350	276410	332690	374520	--	--
455.1	289.07	455.098	C23H20O10	[M-H]-	Epicatechin-3-(3''-O-methyl)gallate	Flavonoids	Flavanols	-	2	14697000	20901000	21389000	23050000	20674000	20983000	21744000	20808000	23133000	20396000	18513000	22487000	12716000	13608000	14432000	20577000	22965000	18950000	23382000	22005000	21666000	20663000	20079000	20272000	--	--
455.1	96.97	456.105	C17H21N4O9P	[M-H]-	Flavin Single Nucleotide(FMN)	Nucleotides and derivatives	Nucleotides and derivatives	6184-17-4	3	104980	106570	110730	138720	146650	150420	120560	123640	125000	161710	144330	165860	129280	140430	148330	131440	164000	167560	143740	161850	130050	135420	148300	132500	C00061	ko00190,ko00740,ko01100,ko01110
455.35	455.35	456.36	C30H48O3	[M-H]-	Ursolic acid	Terpenoids	Triterpene	77-52-1	2	7980.1	10027	24886	87877	93690	93810	11972	74362	9805.4	10607	13621	16824	10023	9234.2	8463.3	21015	25515	23826	25083	17772	23254	24367	33941	33343	C08988	--
455.36	455.36	456.36	C30H48O3	[M-H]-	Betulinic acid	Terpenoids	Triterpene	472-15-1	1	8899.6	8027.2	20084	75579	84273	77457	10914	80889	10380	7890.4	10537	15591	11620	9907.1	7185.1	21015	23182	25755	17833	10876	18234	19178	28751	27696	C08619	--
459.09	139.04	458.085	C22H18O11	[M+H]+	Epigallocatechin-3-gallate*	Flavonoids	Flavanols	989-51-5	1	2464300	2050400	1957300	1973500	2266200	2031000	1928400	2352100	1904400	2094000	2049700	1994700	1495500	2178400	1705800	1761700	1808900	1982800	1769600	1915900	1864700	1972100	2430000	2392200	C09731	--
459.09	139.04	458.085	C22H18O11	[M+H]+	Gallocatechin gallate*	Flavonoids	Flavanols	4233-96-9	1	2575600	2635000	2311600	1992200	2353500	2562200	2626000	2434300	2325900	2394700	2701300	2494000	2077900	2009600	2120100	2268900	2465900	2382500	2388500	2165200	2080000	2454400	2694000	2436100	--	--
461.12	285.08	460.116	C26H20O8	[M+H]+	Acacetin-7-O-glucuronide	Flavonoids	Flavonoid	-	3	2662.4	2631.7	2860.2	13389	10013	12014	5565.2	5779.8	5412	29806	26072	25194	47925	52206	49185	34180	46079	37424	35076	41695	35168	25874	27761	20947	--	--
460.1	117.9	461.153	C19H27NO12	[M-H]-	Anthranilate-1-O-Sophoroside	Phenolic acids	Phenolic acids	-	3	48005	95492	81002	133010	143600	161340	103900	122010	127020	171170	178750	135200	194810	103840	119710	123850	133530	198850	130530	143170	115250	119240	131720	134700	--	--
463.11	343.08	462.116	C22H22O11	[M+H]+	Chrysoeriol-8-C-glucoside (Scoparin)*	Flavonoids	Flavonoid carbonoside	301-16-6	1	118560	103290	102130	129250	125890	197930	104660	128640	128160	94839	107250	129060	63292	50860	74967	156490	136820	113640	165230	143960	145110	115280	117600	119660	--	--
463.12	301.08	462.116	C22H22O11	[M+H]+	6-C-MethylKaempferol-3-glucoside	Flavonoids	Flavonoid	-	1	3946100	4333700	4146200	4204400	3746200	3904200	4018300	4067800	4118600	3788700	3665300	3638600	3154500	3176800	3454300	3639200	3660500	3668500	3280100	3195300	3283300	3556600	3871000	3982700	--	--
461.11	299.2	462.116	C22H22O11	[M-H]-	Chrysoeriol-7-O-glucoside*	Flavonoids	Flavonoid	19993-32-9	3	33716	46008	42086	35415	41138	53324	40101	34206	45859	47544	39721	47269	26110	34034	34812	37862	26542	44425	36456	40825	36892	48669	27067	35279	--	--
463.12	301.07	462.116	C22H22O11	[M+H]+	Diosmetin-7-O-galactoside*	Flavonoids	Dihydroflavone	-	1	3852500	4855200	3839100	3771700	3334400	3829200	3724900	4179900	3618100	3395200	4168900	3589000	3275800	3434900	3530300	3526100	3456800	3400200	3224000	2675900	2891700	3989600	3286900	3464100	--	--
461.11	169.01	462.116	C22H22O11	[M-H]-	1-O-Galloyl-6-O-Cinnamoyl-β-D-glucose	Phenolic acids	Phenolic acids	115746-69-5	2	1133200	1415200	1670800	1422700	1392400	1348700	1619800	1325600	1369900	1679600	1455500	1666500	1545300	1740100	1585400	1591500	1365900	1708700	1539400	1582700	1541000	1256900	1244400	1405800	--	--
463.12	427.1	462.116	C22H22O11	[M+H]+	Diosmetin-6-C-glucoside	Flavonoids	Dihydroflavone	-	1	85086	70741	72544	88709	97321	82169	94181	70542	96669	74892	96260	80342	45229	57218	57325	114970	114220	102630	103540	150130	116570	70397	74214	112100	--	--
463.12	301.07	462.116	C22H22O11	[M+H]+	Diosmetin-7-O-glucoside*	Flavonoids	Dihydroflavone	20126-59-4	1	3745400	3824500	3816300	3862500	3939100	3753100	4517000	3812600	4087700	3857900	3483800	3578700	3024500	3013100	3438100	3744100	3575600	3710800	2933700	2992500	3144500	3947600	3537400	3651400	--	--
463.12	313.07	462.116	C22H22O11	[M+H]+	Swertiajaponin	Flavonoids	Flavonoid carbonoside	6980-25-2	3	16110	13255	22822	22058	26600	18842	9586.8	21406	21424	21471	13862	22892	15241	25841	11839	40472	28870	20611	22129	26434	23164	25908	11806	22212	C10187	--
461.11	169.01	462.116	C22H22O11	[M-H]-	1-O-Galloyl-2-O-Cinnamoyl-β-D-glucose	Phenolic acids	Phenolic acids	56994-83-3	1	79869	68988	69060	62594	60888	50111	66394	63253	59561	78716	79833	90114	95985	80057	83027	82450	77124	69308	63714	65246	76851	53973	58418	60020	--	--
463.13	343.09	462.116	C22H22O11	[M+H]+	Hispidulin-8-C-glucoside*	Flavonoids	Flavonoid carbonoside	-	1	100400	93331	96674	140310	165140	156060	118260	120570	127570	110580	111440	131180	39600	75696	84246	140430	133590	151520	166440	122220	175830	125520	144550	114830	--	--
463.13	301.07	462.118	C22H22O11	[M+H]+	Hispidulin-7-O-Glucoside*	Flavonoids	Flavonoid	17680-84-1	2	3376400	4267800	3738100	3757700	3868100	4261400	3399300	4164200	3631500	3867800	3474900	3937700	3268900	3499400	2995900	3777600	3736300	3806400	3029900	3158100	3021600	3550200	3963600	3964100	C17762	--
463.05	300.99	464.06	C20H16O13	[M-H]-	Ellagic acid-4-O-glucoside	Tannins	Tannin	-	3	34229	27588	25023	18875	11785	22831	15813	21940	16374	42706	31532	29828	47226	61456	52932	13714	20908	17861	22547	23462	20422	9497.5	19377	21702	--	--
465.1	303.06	464.095	C21H20O12	[M+H]+	Isohyperoside	Flavonoids	Flavonols	35589-21-0	1	229490	151170	116450	152870	144730	137930	167520	146570	181630	82544	141220	162540	126260	295240	146990	194620	116720	160480	166540	101190	77826	104210	93320	111500	--	--
463.09	301	464.095	C21H20O12	[M-H]-	Quercetin-4'-O-glucoside (Spiraeoside)	Flavonoids	Flavonols	20229-56-5	1	6421600	5430400	6451400	5794000	5655200	6790300	4815100	6704600	6302600	5349700	5406400	5471400	3247500	4046700	3996200	3465700	4136800	4241000	3247500	3582100	3028900	4004000	4812700	3852000	--	--
463.09	300.7	464.095	C21H20O12	[M-H]-	Quercetin-7-O-glucoside*	Flavonoids	Flavonols	491-50-9	1	3928800	3533200	4017900	3861600	2767600	3503500	3157000	3730500	4217700	3450100	3181400	3560100	2486100	2705700	2408000	2255500	3542900	2918900	2184300	1915900	2624600	2559100	2912000	3052000	C12639	--
463.09	300	464.095	C21H20O12	[M-H]-	Quercetin-3-O-galactoside (Hyperin)	Flavonoids	Flavonols	482-36-0	1	248480	259860	289100	202670	252120	172220	264080	232970	255410	222610	259280	227250	325510	291540	312750	237730	280610	244630	188620	233200	262790	277310	209140	282150	C10073	--
463.09	301.03	464.095	C21H20O12	[M-H]-	6-Hydroxyluteolin 5-glucoside	Flavonoids	Flavonoid	-	2	93771	103970	109100	63921	54869	78635	78072	50292	68105	64453	63794	72258	144850	115750	108960	74972	95547	106490	87168	88019	96307	87697	79080	78006	--	--
463.09	300.03	464.095	C21H20O12	[M-H]-	Quercetin-3-O-glucoside (Isoquercitrin)*	Flavonoids	Flavonols	482-35-9	1	8950900	8444500	9358900	9047300	8458100	7613500	8350100	10032000	8546400	8029600	8440600	6817400	4623400	6169400	5711000	6685900	6648100	7287400	5934800	4728200	5727700	6081800	6266700	7065000	C05623	ko00944,ko01100,ko01110
465.1	303.1	464.095	C21H20O12	[M+H]+	6-Hydroxykaempferol-7-O-glucoside	Flavonoids	Flavonols	-	1	12200000	16457000	16553000	18257000	16201000	14728000	24083000	16188000	21475000	17092000	14817000	15258000	8642400	10490000	12271000	11359000	14730000	10556000	8756200	9002300	10182000	18621000	12446000	15319000	--	--
465.1	303.05	464.095	C21H20O12	[M+H]+	Quercetin-5-O-β-D-glucoside	Flavonoids	Flavonols	-	1	171190	190860	184830	151110	151830	185020	167110	130200	207360	65433	112840	127980	116180	148280	74370	189210	110110	144640	174940	109080	88429	169400	185850	172430	--	--
463.12	301	464.132	C22H24O11	[M-H]-	Hesperetin-5-O-glucoside	Flavonoids	Dihydroflavone	69651-80-5	2	4777700	5273100	5367300	5790300	5567200	4620000	4814100	5232800	5289900	4828100	4305500	3837300	3947100	4163100	4178000	3412500	3734400	3304500	3593100	3469100	4839500	4036500	4331800	4019800	--	--
466.29	325.27	465.286	C22H44NO7P	[M+H]+	LysoPE 17:1(2n isomer)	Lipids	LPE	-	1	3211.6	5874.9	4039	4371	5123.4	6077.8	9053.5	8704.2	7698.6	13954	17251	16993	32979	31748	31374	18082	19249	17743	17118	19055	18363	11226	13433	11526	--	--
466.29	325.27	465.286	C22H44NO7P	[M+H]+	LysoPE 17:1	Lipids	LPE	-	1	4380.3	3731.3	5066.1	5449.2	5300.8	4812.1	7306.5	8026.3	8864.3	9508.1	16402	14802	32850	31426	34412	15745	19058	16707	18773	16788	19024	13189	14603	14303	--	--
465.13	303.06	466.111	C21H22O12	[M-H]-	Taxifolin-3'-O-glucoside	Flavonoids	Dihydroflavonol	31106-05-5	2	80648	73099	68246	89045	83558	98603	88560	80355	86051	44344	72936	80268	76744	65490	64870	44634	51384	59492	55344	50994	56815	41132	83635	71436	--	--
468.31	184.07	467.301	C22H46NO7P	[M+H]+	LysoPC 14:0	Lipids	LPC	20559-16-4	1	3357.8	3244.6	3883.8	8134.4	7911	6876.2	7440.1	9872.1	9538.1	8851.7	10050	10537	15911	16388	16109	12033	12598	13503	22532	30342	21843	10482	9988.4	12892	--	--
469.13	317.08	468.069	C23H16O11	[M+H]+	Galloylisorhamnetin	Flavonoids	Flavonols	-	3	1016700	1075000	1283900	1030700	1093600	1186300	1100000	1070500	1137200	974680	962550	1024200	827820	949270	721700	876950	819040	772700	612680	508540	710460	777130	885020	811930	--	--
467.08	169.01	468.09	C20H20O13	[M-H]-	Ginnalin A (2,6-Di-O-Galloyl-1,5-Anhydro-D-Glucitol)	Tannins	Tannin	-	3	299280	301790	275510	351250	283710	301840	312440	276590	243030	201160	209450	254700	142490	117050	131060	147230	122580	168220	140160	113950	87870	212000	246210	225530	--	--
469.12	317.08	468.113	C23H16O11	[M+H]+	Isorhamnetin-3-O-gallate	Flavonoids	Flavonols	-	2	928640	1059100	1116800	1080500	1026000	998140	1006300	1011200	891150	959550	1009200	838690	798390	942570	620120	894000	748560	820970	597410	641600	674460	885480	908520	820070	--	--
467.16	137.02	468.163	C22H28O11	[M-H]-	6-O-p-HydroxybenzoylAjugol	Terpenoids	Monoterpenoids	-	3	234740	219470	205170	242200	184920	185650	193590	209530	165130	198480	234180	191870	179410	219870	176970	193900	197050	242910	237000	202450	253890	193240	177210	198780	--	--
469.37	469.37	470.376	C31H50O3	[M-H]-	Ambolic acid	Terpenoids	Triterpene	13878-93-8	3	4270.5	3862.8	4833.9	4805.5	3905.9	5297.8	5060.1	6663.4	5639.1	5664.4	6084.3	7362.9	9019.4	11822	14241	11850	9952.1	8579.7	8059	7880.5	7422.6	6068.6	4300.2	4542.2	--	--
474.17	327	473.166	C20H23N7O7	[M+H]+	10-Formyltetrahydrofolic Acid	Alkaloids	Alkaloids	2800-34-2	1	73139	70574	68069	45829	62714	64687	80781	92387	58175	75933	65636	79283	141580	152520	144280	183310	162640	144720	188700	166970	144470	111630	105180	100110	C00234	ko00670,ko00970,ko01100,ko01200
473.04	169	474.043	C21H14O13	[M-H]-	Trigallic acid	Phenolic acids	Phenolic acids	2131-66-0	2	916060	789540	588420	717020	582510	708850	815050	1131800	932840	762660	594840	708250	1128800	1226100	1413300	1437000	1319600	1671200	1151400	1163300	1036800	654800	1120100	1042300	--	--
476.28	335.26	475.27	C23H42NO7P	[M+H]+	LysoPE 18:3(2n isomer)	Lipids	LPE	-	1	470730	477110	505560	1775600	2187900	1813200	732790	757230	801520	1401100	1263200	1361800	2167700	2314600	2484800	1645200	1688600	1627700	4861900	4734800	5121700	1901500	1931000	1703900	--	--
476.28	335.26	475.27	C23H42NO7P	[M+H]+	LysoPE 18:3	Lipids	LPE	-	1	208100	212870	202760	394310	389610	368610	470140	440250	485010	788800	764520	797530	1234700	1331600	1331700	733820	858110	885130	2189000	2135800	2058400	765760	805990	887990	--	--
477.2	258	476.168	C18H32CaN2O10	[M+H]+	Calcium Pantothenate	Others	Vitamin	137-08-6	3	21304	23647	26948	13855	13992	16354	17923	15345	16222	15304	12335	14461	18217	15704	16826	13771	13342	13863	9804.3	8038.4	7893.5	12471	14811	11603	C12276	--
478.29	337.27	477.286	C23H44NO7P	[M+H]+	LysoPE 18:2	Lipids	LPE	-	2	591130	572550	623840	821670	943030	847840	1196700	1250400	1304600	1848000	1891800	1864700	2908100	2909400	2963900	1646000	1910600	1839300	2868900	2938500	2706800	1613900	1640600	1598700	--	--
478.29	337.27	477.286	C23H44NO7P	[M+H]+	LysoPE 18:2(2n isomer)	Lipids	LPE	-	1	1826100	1762100	1871600	5348800	6815900	5514900	2718200	2924100	2831300	4669900	4845500	4865800	8105200	8078200	8179200	5124200	5176700	5556900	10149000	9710800	9333700	5362300	5424200	5160800	--	--
479.12	317.07	478.111	C22H22O12	[M+H]+	6-Methoxykaempferol-3-O-glucoside	Flavonoids	Flavonols	63422-27-5	1	2666700	3148500	2465300	2680100	2316400	2230900	2905900	2890000	2865000	1820000	2685800	2962900	2881300	2747300	3291000	2878100	1914500	2868800	2329600	2728000	2271200	2675900	3093300	3094800	--	--
479.12	317.06	478.111	C22H22O12	[M+H]+	Isorhamnetin-3-O-Glucoside*	Flavonoids	Flavonols	5041-82-7	1	3166500	2426300	2668100	1902600	2086600	2219600	2241600	2105100	2170100	1732400	2377800	2679900	2554400	2431300	2574900	2063000	3048400	2783700	1848000	2363600	1649300	2533900	2636000	3104100	--	--
479.12	317.06	478.111	C22H22O12	[M+H]+	Isorhamnetin-7-O-glucoside (Brassicin)*	Flavonoids	Flavonols	6743-96-0	1	2490100	2645400	2565800	1787200	1883700	2291300	2114300	2379700	2931200	1845700	2948500	2570500	2862700	2153300	3186400	2255500	3568900	3227900	2097000	2776800	2333600	2185200	2680300	2372700	--	--
479.12	317.06	478.112	C22H22O12	[M+H]+	Nepetin-7-O-glucoside	Flavonoids	Flavonoid	569-90-4	1	2983200	3312200	2304700	1823000	2421100	2591600	2738400	2480300	2964000	2412400	2838100	2773300	2733600	3346200	3400200	2740400	2500500	3125900	2639900	2735900	1962700	2483900	3336200	3077000	--	--
480.31	339.29	479.301	C23H46NO7P	[M+H]+	LysoPE 18:1(2n isomer)	Lipids	LPE	-	1	270140	248630	250680	591740	715040	610930	505110	534090	524800	739600	752810	788050	1244500	1249000	1231600	781320	849550	825950	598840	575780	632830	651370	635630	621900	--	--
480.31	339.29	479.301	C23H46NO7P	[M+H]+	LysoPE 18:1	Lipids	LPE	89576-29-4	1	210560	188520	190850	296010	317550	300620	735250	756670	750980	1091000	1108700	1099800	1929000	1955500	1890700	901880	1052000	994280	633070	659260	665770	775950	772270	802820	--	--
480.31	184.07	479.301	C23H46NO7P	[M+H]+	LysoPC 15:1	Lipids	LPC	-	2	15170	15468	15363	14624	15185	20483	29969	30690	27788	39688	50637	47806	93841	88987	90472	68072	66410	75355	99498	108030	95481	46486	48294	41702	--	--
481.1	319.05	480.09	C21H20O13	[M+H]+	Quercetagetin-7-O-glucoside	Flavonoids	Flavonols	548-75-4	1	2026000	1854800	1626100	1903400	1721900	1370700	1804700	1769000	1787100	2090800	1852300	2034100	1936800	1897700	1866400	1921800	1844000	1744500	1580500	1563200	1402800	1940200	1753800	1573200	--	--
481.1	319.04	480.09	C21H20O13	[M+H]+	Myricetin-3-O-glucoside*	Flavonoids	Flavonols	19833-12-6	1	1868100	1887600	1703100	2134500	1850400	1788800	2012500	1931400	1681900	2015500	2192000	1988000	1960800	2278000	2272300	1777700	2022200	1944100	1596100	1614500	1730400	1931300	2103600	1894700	--	--
481.1	319.06	480.09	C21H20O13	[M+H]+	Myricetin-3-O-galactoside*	Flavonoids	Flavonols	15648-86-9	1	1749100	1691100	1969900	1998200	1918300	1635000	2116700	2020900	1978000	1991600	1754500	2010000	2131000	2079800	2316700	2012800	1870100	2053600	1519700	1592400	1765300	1861500	2039500	1973700	--	--
479.09	316.02	480.091	C21H20O13	[M-H]-	5,7-Dihydroxy-4-oxo-2-(3,4,5-trihydroxyphenyl)-4H-chromen-3-yl-alloside	Others	Others	-	1	1867200	2078800	2015800	2706400	2005900	2334600	2249000	2183100	2323600	2266400	2079100	1973900	2071900	1886600	2197900	2249100	2017700	2318800	1734000	1912500	1779300	2013600	2013000	1925200	--	--
481.13	319.05	480.127	C22H24O12	[M+H]+	3',5',5,7-Tetrahydroxy-4'-methoxyflavanone-3'-O-glucoside	Flavonoids	Flavonoid	-	2	2111800	1843900	1796600	2045400	2213700	1730300	2058700	2241900	1701300	1984100	1849500	2255300	2212200	1742200	2187100	1976700	1844600	1844000	1432500	1592400	1514200	2119700	1831600	1762700	--	--
482.32	341.31	481.317	C23H48NO7P	[M+H]+	LysoPE 18:0	Lipids	LPE	69747-55-3	3	15476	15943	14195	23255	21499	24023	32912	42122	34540	56107	56858	55344	141690	143920	142680	119320	119070	115740	60361	67695	70752	66052	65723	60825	--	--
482.32	184.07	481.317	C23H48NO7P	[M+H]+	LysoPC 15:0	Lipids	LPC	108273-89-8	1	13913	12879	13338	15964	15388	15987	26853	25963	27332	34337	37704	38456	75814	76784	81327	66960	76043	66429	50565	52063	49820	35950	38843	33082	--	--
482.32	341.31	481.317	C23H48NO7P	[M+H]+	LysoPE 18:0(2n isomer)	Lipids	LPE	-	2	2122.9	1767.8	1389	2196.9	6541.5	3929.3	3521.5	4184.4	5589.5	7704	5779.9	3208.1	9141	10184	7448.2	6057	7282.7	5118.4	3358.9	2361.4	4649.7	4751.8	4093.6	3216.4	--	--
481.06	301	482.07	C20H18O14	[M-H]-	4,6-(S)-Hexahydroxydiphenoyl-β-D-glucose	Phenolic acids	Phenolic acids	36378-48-0	1	1135000	1081300	1424900	800250	967370	1081900	1171900	848480	697170	1495100	1357700	1059100	4014300	3463200	2937100	1891700	1184300	1861600	694480	934040	874220	1481700	973090	1558900	--	--
483.08	169.01	484.085	C20H20O14	[M-H]-	2,3-Di-O-Galloyl-D-Glucose	Tannins	Tannin	-	1	1941700	1982000	2127500	1784200	1995300	2106500	1740300	1791500	1579300	2206800	2484200	2283500	2949400	2821400	2669300	2008100	1788100	2011600	1571300	1632500	1389000	2159900	1616400	2010100	--	--
485.09	153.02	484.085	C20H20O14	[M+H]+	1,6-di-O-galloyl-β-D-glucose	Phenolic acids	Phenolic acids	-	3	982250	1234800	915050	951810	985790	711290	901330	807150	855660	1153400	1412900	1098100	1167800	1069300	794700	620780	622530	526520	830070	456910	671300	698590	729020	918380	C04101	--
483.15	137.02	484.158	C22H28O12	[M-H]-	3,4-Dihydrocatalposide	Terpenoids	Monoterpenoids	-	3	12761	4080.2	7220.2	6655.8	7221.5	8704	6618.5	6175	14806	14484	11840	12272	7228	7688	17004	15502	12900	17251	16920	12896	8247.2	8265.5	14187	8224	--	--
485.1	323.1	484.185	C25H28N2O8	[M+H]+	N-(p-Coumaroyl)serotonin Glucoside	Alkaloids	Plumerane	76423-56-8	3	28584	39143	42157	36937	46446	40262	30377	30136	37978	42574	36965	41052	52388	50702	46422	57917	41624	39555	35142	27742	26759	24495	32641	37356	--	--
487.34	487.34	488.35	C30H48O5	[M-H]-	2α,3α,23-trihydroxyolean-12-en-28-oic acid	Terpenoids	Triterpene	-	3	9380.3	7342.7	7383.5	14003	6342.9	24344	8098.2	4963.6	7034.3	6355.8	7988.9	4140.6	5765.4	9173.3	18097	14115	12060	5081.1	10531	8441	8098.1	8667.4	11563	12075	--	--
491.12	287.05	490.111	C23H22O12	[M+H]+	Kaempferol-3-O-(2''-acetyl)glucoside	Flavonoids	Flavonols	-	1	969110	964370	914620	832090	866030	891980	844970	780510	797730	898150	952310	973090	768880	762830	798270	639590	571880	545620	627220	703150	571760	741450	782580	837280	--	--
489.11	285.04	490.111	C23H22O12	[M-H]-	Kaempferol-3-O-(6''-acetyl)glucoside	Flavonoids	Flavonols	-	1	2022600	1946800	1858300	1393500	1639800	1914300	1491600	1441200	1418300	1893600	2088200	1425700	2467700	2561200	2710600	1867000	1860400	1651000	1446100	1428400	1589100	1314900	2190200	1833800	--	--
492.31	184.07	491.301	C24H46NO7P	[M+H]+	LysoPC 16:2	Lipids	LPC	-	3	9316	7066.4	8130.7	8756.8	9488.2	13359	21235	20441	17390	39831	40983	38502	114000	118810	95548	82414	104140	84184	84948	118830	107240	41250	41409	44683	--	--
492.31	184.07	491.301	C24H46NO7P	[M+H]+	LysoPC 16:2(2n isomer)	Lipids	LPC	-	1	2155.9	2469.6	1622.1	10143	15466	10689	2353.7	7581.5	4144.1	10219	13523	11942	19713	27449	27087	13118	13033	19522	38606	37333	34838	13312	15455	14711	--	--
493.13	331.08	492.127	C23H24O12	[M+H]+	Tricin-7-O-Glucoside	Flavonoids	Flavonoid	32769-01-0	1	15421000	19000000	16521000	18810000	19146000	18582000	17516000	17981000	18119000	16618000	16000000	15926000	12827000	12779000	15151000	18494000	18057000	19824000	18296000	18773000	17043000	17839000	17118000	15720000	--	--
494.32	184.07	493.317	C24H48NO7P	[M+H]+	LysoPC 16:1	Lipids	LPC	76790-27-7	1	81940	99998	74224	92146	102680	100150	150740	202070	202160	327650	324000	321380	644540	739390	689620	435770	408010	357690	368530	396360	362500	243750	263130	289090	--	--
494.32	184.07	493.317	C24H48NO7P	[M+H]+	LysoPC 16:1(2n isomer)	Lipids	LPC	-	1	93594	86672	104640	240260	294070	231570	100740	103750	135170	232610	215160	236480	403280	399360	457770	298340	300700	276060	349130	316210	336460	213120	233100	227040	--	--
493.1	169.01	494.106	C22H22O13	[M-H]-	1-O-Caffeoyl-6-O-galloyl-β-D-glucose	Phenolic acids	Phenolic acids	-	2	239680	192530	249480	252270	192230	254790	273620	238870	178060	228620	206280	248400	219080	317510	338800	252230	252360	238340	128560	130510	191000	273000	257480	194670	--	--
496.34	184.07	495.332	C24H50NO7P	[M+H]+	LysoPC 16:0	Lipids	LPC	17364-16-8	1	6493400	6754500	7119900	9207000	8899900	9254500	19920000	19237000	19000000	26244000	26713000	27503000	43729000	43664000	46838000	39755000	41878000	40659000	24156000	24350000	25404000	23884000	24832000	25242000	--	--
496.34	184.07	495.332	C24H50NO7P	[M+H]+	LysoPC 16:0(2n isomer)	Lipids	LPC	-	1	283720	283870	346990	491490	539700	576110	935570	881250	900680	1231700	1321000	1390800	1937000	2125600	2127200	1394700	1327900	1438200	2253500	2679700	2357500	1098500	1324600	1439900	--	--
495.08	343.07	496.085	C21H20O14	[M-H]-	3-O-Digalloyl quinic acid	Phenolic acids	Phenolic acids	-	2	2009000	2199000	2160600	1761800	1297100	1553700	1699600	1626500	1991200	1835000	2001700	2404900	3904000	4161000	3709900	2475600	2305500	2188400	1897500	1386300	1277900	2023800	1830300	1964100	--	--
499.13	163.04	498.116	C25H22O11	[M+H]+	Dicaffeoylshikimic acid	Phenolic acids	Phenolic acids	-	1	792510	699380	1411100	711580	1047900	783750	843410	761710	836920	720210	792970	944060	387940	449300	469220	333140	374730	282070	288650	475690	388040	728980	588780	415250	--	--
504.31	363.29	503.301	C25H46NO7P	[M+H]+	LysoPE 20:3	Lipids	LPE	-	3	5262.7	5160.4	5451.6	9536.9	6838.1	10990	27773	32593	26530	33922	37875	34865	45817	52137	43483	34019	36851	35293	22381	24770	22208	20497	26339	25772	--	--
504.31	363.29	503.301	C25H46NO7P	[M+H]+	LysoPE 20:3(2n isomer)	Lipids	LPE	-	3	4998.2	4170.6	4889.5	10401	8595.2	10667	22985	31605	28901	35653	33667	34919	46244	42088	47727	31965	35627	37137	21170	20955	19868	22294	26014	22989	--	--
503.14	341.09	504.148	C21H28O14	[M-H]-	1-O-Caffeoyl-(6-O-glucosyl)-β-D-glucose	Phenolic acids	Phenolic acids	-	3	23457	21795	30193	18767	33644	35121	17520	27181	19235	18441	22624	15988	22452	21235	16646	125470	80751	101960	89473	82782	86884	38704	35838	39970	--	--
503.16	383.12	504.169	C18H32O16	[M-H]-	Manninotriose	Others	Saccharides and Alcohols	13382-86-0	3	19296	10006	18114	16498	16752	16950	13519	13698	12078	7728.7	13653	12908	15307	19244	15468	19321	14458	17247	20540	16289	18089	14066	16981	17146	C05404	ko00052,ko01100
503.16	179	504.169	C18H32O16	[M-H]-	D-Panose*	Others	Saccharides and Alcohols	33401-87-5	2	73387	40438	74459	53016	71903	90763	70726	44115	54921	39263	63232	41535	25433	50403	20617	34844	27597	40826	43286	12506	24156	54033	57959	56915	C00713	--
503.16	323	504.169	C18H32O16	[M-H]-	D-Melezitose	Others	Saccharides and Alcohols	597-12-6	2	29838	46303	34393	37268	20114	45376	54404	58171	51130	34426	46797	30287	28968	23722	43949	15596	51302	25592	23547	33821	23098	30710	33409	38768	C08243	--
527.16	365.1	504.169	C18H32O16	[M+Na]+	Maltotriose	Others	Saccharides and Alcohols	1109-28-0	2	157510	242620	147590	235360	158400	89735	317950	219630	134160	260220	200900	98991	95476	126540	51170	184530	264210	177970	171320	40716	71518	180430	115280	118500	C01835	ko02010
503.16	179	504.169	C18H32O16	[M-H]-	Raffinose*	Others	Saccharides and Alcohols	512-69-6	3	152690	457290	516230	241000	244480	194720	242070	288260	188850	349990	296610	223470	104900	182240	164240	144530	256120	184670	156150	212310	236130	218630	256900	187570	C00492	ko00052,ko01100,ko02010
506.32	184.07	505.317	C25H48NO7P	[M+H]+	LysoPC 17:2	Lipids	LPC	-	1	6579.1	5127.2	4076.7	21582	30841	23935	8520.5	11632	12377	13155	14938	18095	18816	21871	21705	16327	18549	20691	49317	45003	43343	18291	20640	19383	--	--
506.32	365.31	505.317	C25H48NO7P	[M+H]+	LysoPE 20:2	Lipids	LPE	-	1	8022.3	8998.5	7488.6	14031	15512	14645	43765	46329	47447	56997	59084	61032	89290	93699	93522	71291	76886	82662	47329	43883	40736	44301	42289	45243	--	--
506.32	365.31	505.317	C25H48NO7P	[M+H]+	LysoPE 20:2(2n isomer)	Lipids	LPE	-	1	2537.5	2609	2398.8	5967.3	3529.8	4691.9	6867.8	6623.7	5890.8	12422	9444.7	11163	16400	16700	14828	10933	5491.2	7271.6	11837	13125	10494	7341.8	7830.5	8159.3	--	--
505.1	300.03	506.107	C23H22O13	[M-H]-	Quercetin-3-O-(6''-acetyl)galactoside	Flavonoids	Flavonols	-	3	235590	263950	321600	334790	390900	211090	380680	294950	194720	212750	302840	254100	206470	257940	181550	235630	233360	224200	166290	174760	199020	222220	225740	314070	--	--
507.15	345.09	506.142	C24H26O12	[M+H]+	Eupatilin-7-O-glucoside	Flavonoids	Flavonoid	-	2	26981	21039	35367	19820	23413	19433	30012	18144	24300	23421	30407	26549	13878	17014	23506	11642	18968	20684	21473	21302	28796	31890	25486	24881	--	--
508.34	184.07	507.332	C25H50NO7P	[M+H]+	LysoPC 17:1	Lipids	LPC	-	1	13254	10385	11809	32399	52407	41585	14909	17818	16475	31348	21942	31175	65455	61458	58471	44241	41944	54588	57179	61615	55103	27602	31405	44155	--	--
509.13	347.07	508.121	C23H24O13	[M+H]+	Limocitrin-3-O-glucoside	Flavonoids	Flavonols	-	3	146160	142900	148600	140630	155610	173610	163830	180590	172920	164620	127800	161960	113980	151230	166600	200010	232900	175480	194700	166570	180860	185350	155680	163350	--	--
509.13	347.07	508.121	C23H24O13	[M+H]+	Limocitrin-3-O-galactoside	Flavonoids	Flavonols	-	2	144130	171700	159500	154400	176180	150590	160560	167250	168670	144160	134660	131050	140670	176080	165330	203540	224130	232380	212250	182720	171350	174780	173310	145950	--	--
507.11	169.01	508.122	C23H24O13	[M-H]-	1-O-Galloyl-2-O-Feruloyl-β-D-glucose	Phenolic acids	Phenolic acids	-	3	209610	200690	151460	211550	198830	163450	179430	189620	179280	196800	205520	167770	147960	190250	197350	197620	144540	153370	207200	230790	197770	175200	207260	186930	--	--
509.13	347.08	508.122	C23H24O13	[M+H]+	Syringetin-7-O-glucoside	Flavonoids	Flavonols	-	2	187150	172310	165850	167500	165730	182000	167190	152370	148060	167690	175760	185870	149700	174480	130760	216900	226110	192520	178630	199480	184900	129170	132160	169910	--	--
510.36	184.07	509.348	C25H52NO7P	[M+H]+	LysoPC 17:0	Lipids	LPC	50930-23-9	1	30347	29162	32816	41718	44581	42926	88262	84911	85825	116380	123230	133700	228010	234180	232210	210420	215130	224230	110760	112490	113080	105570	124810	122820	--	--
513.1	191.1	514.132	C22H26O14	[M-H]-	p-Coumaroylquinic acid-4'-O-glucuronide	Phenolic acids	Phenolic acids	-	3	3245100	4336800	3595500	2804400	3735800	3903400	4223000	4648900	3610700	6114800	6665500	6039100	20251000	20302000	21337000	10691000	9736400	10421000	15367000	18635000	14602000	9065200	8213300	10577000	--	--
515.32	261.22	514.314	C27H46O9	[M+H]+	2-α-Linolenoyl-glycerol-1-O-glucoside	Lipids	Glycerol ester	-	1	42226	49940	45259	196890	204910	165570	87439	95660	122300	162500	155460	130210	122970	104000	117800	52371	48488	44095	193690	190730	177620	113350	114130	112720	--	--
515.32	261.22	514.314	C27H46O9	[M+H]+	1-α-Linolenoyl-glycerol-3-O-glucoside	Lipids	Glycerol ester	-	1	53560	41014	45565	89370	104300	71554	196460	254820	261070	77773	103320	99473	75381	74217	71607	28797	36856	27297	113800	116450	101110	83838	85949	88750	--	--
515.12	353.09	516.127	C25H24O12	[M-H]-	Isochlorogenic acid B	Phenolic acids	Phenolic acids	14534-61-3	1	4419600	4874200	4019200	4432200	4230400	4275300	3172300	3099700	4577900	3851800	3349500	4367700	2280600	2570600	2280100	1685800	1187300	1849400	2208100	1817300	1964200	2922400	3507300	3052300	C10468	--
517.13	163.04	516.127	C25H24O12	[M+H]+	1,3-Dicaffeoylquinic acid	Phenolic acids	Phenolic acids	19870-46-3	1	1770900	1685100	1688800	1319500	1481400	1341700	1151600	935580	1201100	1198800	1462400	1553700	864650	852870	710420	646160	638380	633430	621980	595410	628270	925400	1086000	1047400	C10445	--
517.13	163.04	516.127	C25H24O12	[M+H]+	Isochlorogenic acid C	Phenolic acids	Phenolic acids	57378-72-0	1	1482000	1512200	1392700	1584800	1594900	1427600	1194200	934720	1156800	1194800	1304900	1379000	829790	815500	828090	647220	648800	602170	556250	556300	801900	957740	1034400	1170400	--	--
517.34	263.24	516.33	C27H48O9	[M+H]+	1-Linoleoylglycerol-3-O-glucoside	Lipids	Glycerol ester	-	1	1819	1826.4	1635.4	3961.2	2121.9	3824.1	8229.5	7807.7	6070.6	4377.6	2938.1	3179.2	4204.7	2107	3499.4	2851.1	2626.5	1664.2	6368.7	4377.5	4884	3364	4783.8	4764.7	--	--
517.34	263.24	516.33	C27H48O9	[M+H]+	2-Linoleoylglycerol-1-O-glucoside	Lipids	Glycerol ester	-	1	2191.7	1810.2	2264.2	5239.8	6775.4	6243.3	3307.2	2622.4	3534.3	5541.5	5206.5	3741.6	3835.3	4047.6	4043.3	4076.4	3963.7	2482.1	9269.7	9522	9979.5	6355.9	2656.7	5468.2	--	--
518.32	184.07	517.317	C26H48NO7P	[M+H]+	LysoPC 18:3(2n isomer)	Lipids	LPC	-	1	4691300	4889100	5304100	19820000	25195000	20020000	8156000	9743900	8689500	14642000	14169000	14363000	25345000	29065000	28573000	20630000	23192000	22557000	46259000	43072000	43841000	20597000	21269000	20293000	--	--
518.32	184.07	517.317	C26H48NO7P	[M+H]+	LysoPC 18:3	Lipids	LPC	-	1	1646900	1562400	1802700	3290700	3777000	3278600	4674300	4704900	4850500	6920600	6782200	7540200	12788000	12796000	13956000	9927900	10355000	10273000	19117000	17806000	17184000	6710800	7657100	8448100	--	--
517.16	175.04	518.164	C22H30O14	[M-H]-	6'-O-Feruloyl-D-sucrose	Phenolic acids	Phenolic acids	118230-77-6	3	23834	52098	31611	28638	25273	16673	26903	52161	17382	44216	26540	19698	31734	21319	24510	23119	23386	23842	41520	32742	17001	19081	20708	23076	--	--
520.34	184.07	519.332	C26H50NO7P	[M+H]+	LysoPC 18:2(2n isomer)	Lipids	LPC	-	1	11296000	10146000	11686000	33259000	42846000	33937000	17595000	18667000	18479000	26854000	27568000	28129000	43382000	46150000	45932000	33293000	36523000	34830000	50548000	53465000	50836000	30239000	30910000	32819000	--	--
520.34	184.07	519.332	C26H50NO7P	[M+H]+	LysoPC 18:2	Lipids	LPC	-	1	4581000	4441100	4551700	6461000	7267400	6501900	11746000	11681000	11400000	14281000	14675000	15488000	20643000	22198000	20839000	15165000	15600000	15779000	19349000	20672000	20872000	12542000	13194000	12933000	--	--
521.2	131.05	520.194	C26H32O11	[M+H]+	Dehydrodiconiferyl alcohol-4-O-glucoside	Others	Others	107870-88-2	3	212810	180880	161470	179200	197400	156070	191110	189570	175870	227740	206020	241130	242950	225570	269650	154650	202700	174120	180240	171190	193960	172210	162650	195430	--	--
519.19	357.14	520.194	C26H32O11	[M-H]-	Pinoresinol-4-O-glucoside	Lignans and Coumarins	Lignans	41607-20-9	3	735240	544390	660060	586970	561730	449610	652190	607700	718470	557440	472170	539500	522250	517000	473870	280820	282740	308250	360600	345130	497060	475060	552500	478200	C17529	--
521.2	131.05	520.194	C26H32O11	[M+H]+	Dehydrodiconiferyl alcohol-gamma'-O-glucoside	Phenolic acids	Phenolic acids	-	3	163380	194490	208770	172660	125510	157910	160650	166460	171310	194790	209650	210330	265450	207310	230130	135070	147530	171510	214450	148050	207170	185400	176970	210650	--	--
522.36	184.07	521.348	C26H52NO7P	[M+H]+	LysoPC 18:1(2n isomer)	Lipids	LPC	-	1	4106400	3704100	4092900	10089000	12520000	9944600	8273200	8427800	7848000	11079000	11980000	11707000	18436000	18948000	19700000	13014000	14038000	13017000	10351000	10438000	10601000	10442000	10502000	9968200	--	--
522.36	184.07	521.348	C26H52NO7P	[M+H]+	LysoPC 18:1	Lipids	LPC	-	1	1180200	1158800	1303200	1881500	2138400	2011500	5588600	5426700	5122600	6962000	7306300	7164800	9612000	9289800	8776300	5557000	5574700	5600100	3653600	3933300	3694600	4141400	4673900	4646800	--	--
521.09	329.2	522.101	C23H22O14	[M-H]-	Tricin-7-O-saccharic acid	Flavonoids	Flavonoid	-	3	137870	84496	103100	97432	91777	111830	91887	106370	126360	67763	98649	135010	70761	73173	68961	56579	65707	53330	62022	55746	71153	85498	91337	58120	--	--
521.2	359.14	522.21	C26H34O11	[M-H]-	Dihydrodehydrodiconiferyl alcohol-4-O-glucoside	Lignans and Coumarins	Lignans	-	3	45442	47300	61050	72642	70171	73174	54237	51743	70747	38407	52228	40203	10215	10207	8972.2	42101	37836	40398	42588	33110	30690	42221	40752	48220	--	--
521.2	359.15	522.21	C26H34O11	[M-H]-	Dihydrodehydrodiconiferyl alcohol-4-O-β-D-glucopyranoside	Lignans and Coumarins	Lignans	-	3	40410	63016	48494	61378	54141	67442	58143	57306	52320	49940	48759	44272	11257	10888	7130.2	44971	48241	40732	29423	48282	36259	27767	40738	29994	--	--
521.2	359.15	522.21	C26H34O11	[M-H]-	Isolariciresinol-9'-O-glucoside	Lignans and Coumarins	Lignans	63358-12-3	3	47618	54133	48952	69182	65485	65080	54651	44103	54671	50022	40731	42708	6644.8	7708	5100.5	36714	38180	35613	35845	34137	44365	38330	37736	43777	--	--
523.23	137.06	522.21	C26H34O11	[M+H]+	Isolariciresinol-9-O-glucoside	Lignans and Coumarins	Lignans	-	3	58978	63289	59330	40466	54837	49184	59929	60363	39327	55404	77958	76683	46154	40826	49414	45040	40627	35100	56041	49333	45988	50700	41772	44675	--	--
524.37	184.07	523.364	C26H54NO7P	[M+H]+	LysoPC 18:0	Lipids	LPC	19420-57-6	1	268980	258500	284650	364250	374670	364000	864080	890670	965820	1070000	1276200	1177700	2259700	2163000	2098200	2164000	2146100	2175900	1250000	1396900	1485100	1060700	1167500	1180500	--	--
524.37	184.07	523.364	C26H54NO7P	[M+H]+	LysoPC 18:0(2n isomer)	Lipids	LPC	-	1	14767	16801	17814	28467	24344	30300	60071	53268	60427	77599	83209	67705	124790	129050	123550	102660	97070	91683	224160	239320	253260	74860	79599	72255	--	--
523.21	361.14	524.226	C26H36O11	[M-H]-	Secoisolariciresinol 4-O-glucoside	Lignans and Coumarins	Lignans	-	3	111280	83156	107610	105920	92906	75697	99635	99274	91439	87273	113700	101940	75660	56983	91476	57142	56102	57685	67660	60061	60026	100550	116230	97426	--	--
526.34	508.33	525.33	C28H47NO8	[M+H]+	5,8,11,14-Pentadecanoamide	Lipids	Free fatty acids	-	3	31856	14885	30453	49038	37160	32080	26635	26654	30252	27265	35566	21406	11151	20669	8858.2	19310	16936	23498	25042	16135	8475.5	14521	19218	19930	--	--
527.15	331.08	526.148	C27H26O11	[M+H]+	Tricin-4'-O-(guaiacylglycerol)ether	Flavonoids	Flavonoid	-	1	50049	56258	57054	63965	60885	76942	51977	58261	66601	63924	60585	56154	28633	34105	36750	82740	81597	70541	58729	53882	48628	48575	55940	57281	--	--
534.36	184.07	533.348	C27H52NO7P	[M+H]+	LysoPC 19:2	Lipids	LPC	-	2	3372.7	968.26	1922.7	4201.3	3920.4	2675.2	5260.1	4975.6	6645.7	11642	18301	10029	70286	82808	73799	68037	37092	63646	44986	56349	36829	18705	21235	23051	--	--
534.36	184.07	533.348	C27H52NO7P	[M+H]+	LysoPC 19:2(2n isomer)	Lipids	LPC	-	2	4931.2	2324.1	5730.2	10530	13024	10644	10257	9366.2	6214.6	24427	18625	21096	142190	133560	143960	134690	152000	140270	81312	76122	69406	34879	49826	49092	--	--
535.11	287.05	534.101	C24H22O14	[M+H]+	Kaempferol-3-O-(6''-malonyl)galactoside*	Flavonoids	Flavonols	-	1	11361000	11249000	10432000	7672000	9993500	9575400	8085600	8403500	8467500	10058000	10351000	10038000	13015000	11880000	14082000	7993300	9750200	9601600	9000900	7844000	6540600	9359000	9130700	8292400	--	--
535.11	287.05	534.101	C24H22O14	[M+H]+	Kaempferol-3-O-(6''-malonyl)glucoside*	Flavonoids	Flavonols	-	1	10126000	8934700	10946000	8639900	8686200	7936100	8783500	8040500	7815100	8787700	10686000	8435700	13395000	13496000	11784000	7091200	7244100	7097000	6467000	6408700	6389400	9473400	7484900	9043900	--	--
535.14	499.12	534.137	C25H26O13	[M+H]+	Apigenin-6,8-di-C-arabinoside	Flavonoids	Flavonoid carbonoside	-	1	15601000	16811000	17287000	17192000	15092000	15647000	13326000	16698000	15890000	15451000	13543000	15855000	12061000	14020000	11424000	14219000	13966000	14723000	21662000	22149000	20030000	15527000	16436000	16490000	--	--
536.37	184.07	535.364	C27H54NO7P	[M+H]+	LysoPC 19:1	Lipids	LPC	-	1	8163.8	9527.8	5159.9	13650	12313	13673	40225	36010	37122	51679	51029	46290	82772	83403	88660	69846	78356	74642	73134	59574	59852	38466	48310	39248	--	--
535.04	323.03	536.044	C14H22N2O16P2	[M-H]-	Uridine-5'-Diphosphate-D-Xylose	Nucleotides and derivatives	Nucleotides and derivatives	3616-06-6	3	480260	414000	561810	510840	588250	396970	401420	472250	329320	473430	511600	404170	428130	358480	304680	490440	506930	510930	352590	330560	386690	403960	378520	482130	C00190	ko00520,ko00908,ko01100
546.36	184.07	545.348	C28H52NO7P	[M+H]+	LysoPC 20:3	Lipids	LPC	1199257-41-4	2	6371.2	5728.1	6304.9	19156	19831	18789	15235	15568	16398	18277	16452	20013	36316	36572	39634	21089	31460	30544	44799	50994	43729	23035	21012	18739	--	--
548.37	184.07	547.364	C28H54NO7P	[M+H]+	LysoPC 20:2(2n isomer)	Lipids	LPC	-	3	9277.2	10299	10816	24377	29084	26159	18261	16397	17382	28218	29237	30315	57408	66715	63601	44215	41765	43818	46076	54707	51474	28206	32277	37035	--	--
548.37	184.07	547.364	C28H54NO7P	[M+H]+	LysoPC 20:2	Lipids	LPC	-	3	39313	33759	38531	48867	59500	53115	111970	112210	115100	166420	162270	168560	293530	287760	328040	220000	263110	250090	188740	184410	174410	135520	151020	148350	--	--
550.39	184.07	549.379	C28H56NO7P	[M+H]+	LysoPC 20:1	Lipids	LPC	-	1	40417	32469	36117	88954	59233	99466	223690	237600	203710	376790	413400	379840	643460	734760	715060	500600	536960	487300	201080	188190	270620	252210	268760	266110	--	--
551.1	303.05	550.096	C24H22O15	[M+H]+	Quercetin-7-O-(6''-malonyl)glucoside	Flavonoids	Flavonols	-	1	805400	797530	796820	866430	1001600	711830	812590	774590	1033600	858780	827110	932180	894990	807430	972080	884070	883620	731720	742920	740120	716890	744810	960570	817060	--	--
549.09	505.11	550.096	C24H22O15	[M-H]-	Quercetin-3-O-(6''-malonyl)galactoside	Flavonoids	Flavonols	-	1	660700	699050	700980	702010	634710	602160	561760	561360	555980	539430	556030	531950	534340	452980	448440	467220	464530	507890	417990	425400	439070	493530	527890	557380	--	--
551.14	497.1	550.132	C25H26O14	[M+H]+	Luteolin-6,8-di-C-arabinoside	Flavonoids	Flavonoid carbonoside	-	3	65010	76851	63977	55708	63330	66521	105360	73934	82202	58938	86295	63064	53942	85494	65526	76322	87714	86176	105550	119280	58184	70267	55974	75222	--	--
549.2	387.15	550.204	C27H34O12	[M-H]-	5'-Methoxymatairesinoside	Lignans and Coumarins	Lignans	1691201-82-7	3	54663	59602	45989	43785	43455	51622	55609	40146	51469	41971	45279	23673	17993	26909	25335	52326	27228	25553	21942	26825	35870	48711	53911	40322	--	--
552.4	184.07	551.395	C28H58NO7P	[M+H]+	LysoPC 20:0	Lipids	LPC	108341-80-6	3	3984.9	4111.5	4835.1	6505.3	8401	6544.4	18080	23540	21718	34575	32812	32554	53797	52595	51961	49653	42502	46197	17893	19897	22549	23316	26705	26252	--	--
551.08	169.01	552.09	C27H20O13	[M-H]-	Epitheaflagallin-3-O-Gallate	Flavonoids	Flavanols	102067-92-5	3	10479	6747.2	12570	4293.8	6802.2	10517	9230.9	14283	6089	19890	8017.8	19484	45945	38100	44242	18314	14864	22616	53695	67692	63880	77878	40463	39124	--	--
551.21	389.17	552.221	C27H36O12	[M-H]-	5'-Methoxyisolariciresinol-9'-O-glucoside	Lignans and Coumarins	Lignans	-	3	171400	218000	190270	185480	214850	236400	186000	210340	178820	165230	147360	141450	98336	133560	122080	127300	175160	112840	247650	263200	240150	184550	182590	172010	--	--
558.28	207.07	557.274	C29H39N3O8	[M+H]+	N1,N8-Bis(sinapoyl)spermidine	Alkaloids	Phenolamine	-	3	1375900	1556700	1573000	1223800	1354400	1364400	1399500	1370000	1325400	1319200	1155700	1013900	733890	698350	561180	836720	902490	711730	842800	1005000	662960	1339900	858010	1184500	C21170	--
561.14	289.2	562.148	C30H26O11	[M-H]-	Epicatechin-epiafzelechin	Flavonoids	Flavanols	-	1	300250	328470	357610	348540	334030	389820	318180	331490	354930	348950	340310	316750	342660	318990	320680	292000	249120	278860	284820	309490	269600	274130	285830	276520	--	--
565.12	317.08	564.088	C25H24O15	[M+H]+	Isorhamnetin-3-O-(6''-malonylglucoside)	Flavonoids	Flavonols	-	3	14280	19328	23009	12144	21756	14450	20330	13401	20798	20738	18894	25782	16866	6443.5	24398	29780	23531	31232	21063	19941	22426	19826	14125	17387	--	--
565.16	409.09	564.123	C26H28O14	[M+H]+	Isoschaftoside	Flavonoids	Flavonoid carbonoside	52012-29-0	2	12413000	13892000	16470000	15592000	14447000	15470000	12230000	13101000	12770000	13173000	11369000	12052000	10263000	10618000	12539000	12825000	16248000	12168000	20609000	20976000	20609000	13191000	13866000	17209000	--	--
565.16	529.13	564.123	C26H28O14	[M+H]+	Schaftoside	Flavonoids	Flavonoid carbonoside	51938-32-0	1	98159	65572	74700	45614	78384	64106	61535	71815	75284	82900	83138	69365	65980	83460	91385	72319	82711	58492	38712	54146	33814	60570	63216	80721	C10181	--
565.13	427.1	564.127	C29H24O12	[M+H]+	Theaflavin	Tannins	Proanthocyanidins	4670-05-7	1	360510	378180	389280	938980	892100	1003000	213010	197000	226180	765680	811970	840070	3206800	3434500	3196400	2803600	3184400	3080600	981930	1132400	979890	1333900	1462200	1500800	--	--
565.16	433.11	564.147	C26H28O14	[M+H]+	"""Vitexin-2""""-O-xyloside"""	Flavonoids	Flavonoid carbonoside	-	2	1814000	1883700	1590600	1983800	1959800	1956800	2253200	1586700	1769900	1556600	2036700	1532600	1866400	1545700	1629500	1417800	1352800	2171000	3059500	2966100	3151900	1690000	2067800	2004800	--	--
565.15	287.05	564.147	C26H28O14	[M+H]+	Kaempferol-3-O-arabinoside-7-O-rhamnoside	Flavonoids	Flavonols	-	3	44548	68996	57482	46544	63890	57437	57826	58662	49546	70051	66397	60175	40783	34586	27806	46590	41295	42863	44308	34730	34544	43077	50310	49197	--	--
565.16	427.1	564.148	C26H28O14	[M+H]+	Apigenin-6-C-(2''-glucosyl)arabinoside	Flavonoids	Flavonoid carbonoside	-	1	18998000	18558000	19726000	21651000	21895000	19910000	20278000	20530000	19783000	20018000	20124000	21722000	17865000	19460000	17877000	19343000	21316000	19248000	35654000	25683000	27194000	18859000	20418000	21504000	--	--
565.16	367.1	564.148	C26H28O14	[M+H]+	Isovitexin-8-O-xylcoside	Flavonoids	Flavonoid carbonoside	-	1	547570	554790	596490	543370	775280	593580	479410	595320	465910	505260	452840	460740	347280	323800	319010	422560	430550	405230	836860	466510	530170	492060	593270	571910	--	--
565.15	433.11	564.148	C26H28O14	[M+H]+	Isovitexin-2''xyloside	Flavonoids	Flavonoid carbonoside	-	3	2418200	2418500	2728500	2623400	2835200	2524200	2665600	2659200	2494100	2600400	3028900	2570200	1574700	1613400	1731300	2766200	2076800	2293500	3102300	3821900	2877300	2481700	2455500	2560200	--	--
565.16	433.11	564.148	C26H28O14	[M+H]+	Apigenin-8-C-(2''-xylosyl)glucoside*	Flavonoids	Flavonoid carbonoside	-	3	2407500	2384500	2368500	2651600	2696400	2684200	2804400	2661200	2529700	2543900	2893800	2347800	1693700	1507100	1741400	2324700	2474100	2240900	3483400	2641700	3323600	2564700	2609900	2755400	--	--
565.16	433.11	564.148	C26H28O14	[M+H]+	Apigenin-6-C-(2''-xylosyl)glucoside*	Flavonoids	Flavonoid carbonoside	-	3	2429500	2668400	2587900	2500500	2637000	2774600	2574700	2569400	2466800	2271600	2282900	2463400	1631600	1493500	1906400	2262300	1814000	2545800	3415300	2932900	2933300	2454000	2142300	3047200	--	--
565.16	457.11	564.148	C26H28O14	[M+H]+	Apigenin-8-C-(2''-glucosyl)arabinoside	Flavonoids	Flavonoid carbonoside	-	3	5091900	6867200	5401900	5846000	5510000	7495800	5516200	5560000	5769000	5711700	5129000	5448700	5243300	4978500	5071500	5693000	6146000	5754500	7828200	6404300	6924800	6231500	6845800	6749200	--	--
563.18	255.07	564.184	C27H32O13	[M-H]-	Pinocembrin-7-O-rutinoside	Flavonoids	Dihydroflavone	118985-31-2	3	19604	20327	18344	15561	21572	18876	18218	13545	13404	20536	14587	17860	16295	14149	14613	18198	13521	15707	10979	10029	10953	13321	12367	15435	--	--
563.18	255.07	564.184	C27H32O13	[M-H]-	Pinocembrin-7-O-neohesperidoside	Flavonoids	Dihydroflavone	13241-31-1	3	5205	3034	7891.3	12929	16333	14209	3833.1	4164.3	4247.1	13045	13774	11197	44724	40587	51818	46434	47127	48575	16355	20041	14581	14805	17623	16710	C09828	--
565.05	323.1	566.055	C15H24N2O17P2	[M-H]-	Uridine 5'-diphospho-D-glucose	Nucleotides and derivatives	Nucleotides and derivatives	133-89-1	1	2887400	2875800	3549500	2848700	3560000	2334300	2991400	3859000	3291600	3290100	3433700	2739300	2173600	1927000	1089400	2428200	1926000	2229900	1903100	2092100	2718300	2738900	2570700	2621700	C00029	ko00040,ko00052,ko00053,ko00240,ko00500,ko00520,ko00561,ko00908,ko01100,ko01110
567.1	319.04	566.091	C24H22O16	[M+H]+	Myricetin-3-O-(6''-malony)glucoside	Flavonoids	Flavonols	-	3	208380	151940	148880	143950	128500	146840	123130	132970	128230	119990	141330	152050	114720	136570	143800	77145	77938	76383	78718	62417	54571	134520	118540	131260	--	--
577.14	407.1	578.142	C30H26O12	[M-H]-	Procyanidin B3*	Tannins	Proanthocyanidins	23567-23-9	1	1002900	949240	1066300	965630	925470	1051000	1077200	1287900	1300900	1049500	1104800	1034200	1074600	1116900	1071300	752180	717240	716780	1142700	1090400	1160000	1125900	1085900	1016500	--	--
577.14	425.1	578.142	C30H26O12	[M-H]-	Procyanidin B1*	Tannins	Proanthocyanidins	20315-25-7	1	936210	810800	848810	896060	784640	863790	884900	825100	891390	790640	725280	827520	995580	1043300	1005200	623670	687600	612130	798380	715100	797720	841550	803230	716450	--	--
579.15	287.06	578.142	C30H26O12	[M+H]+	Kaempferol-3-O-(4''-p-coumaroyl)rhamnoside	Flavonoids	Flavonols	-	2	1054100	1029300	1083400	838760	868390	831250	854490	797080	868650	1199100	1164500	1231300	1597100	1502300	1626000	1075800	1132400	1045200	856550	882510	847130	1024300	1039100	1086800	--	--
579.15	409.09	578.142	C30H26O12	[M+H]+	Procyanidin B2	Tannins	Proanthocyanidins	29106-49-8	1	7020500	6975500	7814700	7382400	7388200	8510700	7873900	8628900	7170200	8396700	7592200	7690800	8636100	9067900	9591100	6960600	6216600	6934100	8516400	8142800	8554600	7501600	7133700	7864300	C17639	--
579.15	271.06	578.142	C30H26O12	[M+H]+	Apigenin-7-O-(6''-p-Coumaryl)glucoside	Flavonoids	Flavonoid	-	1	5999600	5594200	5519400	3649400	4381600	3988400	2690900	3088500	3214000	12187000	12419000	10983000	16473000	16012000	16062000	4067000	3754500	4544700	2774500	3564000	3255000	6541000	7135500	7544200	--	--
577.14	407.1	578.142	C30H26O12	[M-H]-	Procyanidin B4	Tannins	Proanthocyanidins	29106-51-2	1	473660	547120	361560	405500	457230	350140	451280	463140	415080	422970	420420	443640	356700	454910	408690	320480	360840	274320	412290	364420	463540	380760	386250	437200	C10238	--
579.17	287.1	578.164	C27H30O14	[M+H]+	Kaempferol-3,7-O-dirhamnoside (Kaempferitrin)	Flavonoids	Flavonols	482-38-2	3	163860	166230	192640	197680	223060	187490	166040	97016	242510	188440	146850	167440	150040	157440	187170	61419	177420	208030	145840	108350	110500	225540	132740	231980	C16981	--
579.17	271.07	578.164	C27H30O14	[M+H]+	Apigenin-7-O-neohesperidoside (Rhoifolin)	Flavonoids	Flavonoid	17306-46-6	2	713180	588050	659740	844750	717280	707830	544570	632780	952370	729470	771710	865200	946530	852070	673660	776540	645250	847190	730620	789500	657620	469700	642290	669140	C12627	ko00944
579.17	433	578.164	C27H30O14	[M+H]+	Vitexin-2''-O-rhamnoside	Flavonoids	Flavonoid carbonoside	64820-99-1	1	26112000	29374000	30191000	27467000	26284000	28316000	24903000	28277000	32369000	29278000	29644000	29567000	32761000	25060000	27425000	29840000	29020000	28952000	24331000	25720000	21208000	28421000	28473000	29283000	C12628	ko00944
579.17	271.01	578.164	C27H30O14	[M+H]+	Apigenin-7-O-rutinoside (Isorhoifolin)	Flavonoids	Flavonoid	552-57-8	1	7102000	6257700	6156600	3867500	4232000	3813700	3570500	4190400	3600600	12651000	11720000	12691000	14911000	15637000	17437000	4802800	4429000	5609200	3645500	4035400	3773500	6827000	6306600	7535500	--	--
579.17	313.07	578.164	C27H30O14	[M+H]+	Isovitexin-2''-O-rhamnoside	Flavonoids	Flavonoid carbonoside	-	2	6036200	6548800	6446300	6628600	6774400	7230900	6426400	5845000	5941600	4872300	5344500	5022300	4712300	3854600	4657700	5636000	5290500	5551400	6926000	6155800	6789800	5539400	6259100	5832100	--	--
578.9	402.6	580.034	C15H22N2O18P2	[M-H]-	Uridine-5'-diphosphoglucuronic acid	Nucleotides and derivatives	Nucleotides and derivatives	-	3	19272	33934	24022	38658	26366	27809	22151	23908	12872	33921	32558	22543	23957	17494	18526	19147	21293	25069	29887	31217	29172	19860	20184	39456	--	--
579.08	289.07	580.085	C28H20O14	[M-H]-	Epitheaflavic acid-3-O-Gallate	Flavonoids	Flavanols	34218-97-8	2	17803000	21629000	18298000	17149000	15935000	15045000	14478000	15347000	17642000	17501000	16352000	21395000	14797000	17253000	16505000	10947000	8946700	11202000	14417000	14697000	14510000	12347000	13462000	17535000	--	--
581.15	287.06	580.142	C26H28O15	[M+H]+	Kaempferol-3-O-sambubioside	Flavonoids	Flavonols	27661-51-4	3	420890	490800	378000	405360	401490	385780	500380	416940	365230	448090	484230	471700	320510	421170	397130	406800	347930	299980	333700	395380	327730	341150	355650	352530	--	--
581.15	515.4	580.143	C26H28O15	[M+H]+	Orientin-6-C-arabinoside	Flavonoids	Flavonoid carbonoside	-	3	17397	11948	18922	19207	24845	15856	20912	16910	9464.3	24561	17140	14394	13136	15728	13519	6498.8	16696	8863.2	2242.3	2380.9	2391.8	21622	20108	12518	--	--
581.15	383.2	580.143	C26H28O15	[M+H]+	Luteolin-7-O-glucoside-5-O-arabinoside	Flavonoids	Flavonoid	-	3	46210	54306	39758	63927	108010	35132	39745	44288	54604	42149	28942	29812	52936	29061	41153	44200	57997	51065	77420	31205	78810	38712	44414	36958	--	--
581.19	273.08	580.179	C27H32O14	[M+H]+	Naringenin-7-O-Rutinoside(Narirutin)	Flavonoids	Dihydroflavone	14259-46-2	3	129350	158350	97200	95802	120070	87818	86230	93414	62920	253020	252160	230130	415800	387110	305960	113720	110690	107610	88410	98362	69260	118450	141550	167090	C09793	--
579.17	271.06	580.179	C27H32O14	[M-H]-	Naringenin-7-O-Neohesperidoside(Naringin)	Flavonoids	Dihydroflavone	10236-47-2	1	394100	433130	442100	394680	423350	401400	391640	399820	417700	434240	443470	484890	427770	422660	450810	357520	328930	402790	344070	338620	382040	345570	424080	425090	C09789	ko00941
579.21	417.16	580.216	C28H36O13	[M-H]-	syringaresinol-4'-O-glucopyranosid	Lignans and Coumarins	Lignans	-	3	124380	170230	147000	131210	142110	128150	132270	116410	138830	149440	150500	136280	88903	99782	104630	108290	100490	114210	90333	100810	128820	90756	130040	119090	--	--
584.28	325	583.268	C34H37N3O6	[M+H]+	N',N'',N'''-p-Coumaroyl-cinnamoyl-caffeoyl spermidine	Alkaloids	Phenolamine	-	3	147200	137880	149810	124950	126150	128380	146500	142280	123080	152020	145280	138150	117220	136030	137050	68145	56413	46492	389640	407830	471800	112890	103620	120450	--	--
587.1	303.09	586.096	C27H22O15	[M+H]+	Quercetin-3-O-(2''-Galloyl)Arabinoside	Flavonoids	Flavonols	-	3	7382.2	9318.3	6819.5	7817.1	12192	12235	7917.3	10566	7940.4	11062	8472.7	7407.4	19819	24086	23868	33368	29511	25687	52575	47535	52906	14820	19565	16285	--	--
589.12	437.1	590.127	C27H26O15	[M-H]-	3-Hydroxy-5-Methylphenol-1-O-(6'-Digalloyl)Glucoside	Phenolic acids	Phenolic acids	-	2	27214	29306	30377	20932	24497	12169	24519	23544	11257	27997	17392	27034	19680	19192	24646	7609.2	32715	23431	191400	208840	215040	64756	43942	29015	--	--
591.15	289.07	592.158	C31H28O12	[M-H]-	Procyanidin A6	Tannins	Proanthocyanidins	-	2	23665	22855	26165	35929	28718	30213	27229	28849	33998	26474	29051	26765	14895	7687.9	15896	19293	18521	21750	23370	22120	27964	21213	25806	24790	--	--
593.17	441.11	592.158	C31H28O12	[M+H]+	8,8'-Methylenebiscatechin	Flavonoids	Flavanols	81555-08-0	1	19961	29090	22990	33053	41430	45849	44765	29610	31458	33744	23568	49165	21734	22087	16310	37023	35474	20725	45901	34804	33203	24124	24614	31436	--	--
595.14	287.06	594.137	C30H26O13	[M+H]+	Kaempferol-3-O-(6''-p-Coumaroyl)galactoside	Flavonoids	Flavonols	-	1	27991000	29539000	28803000	26891000	27145000	27964000	25624000	25890000	24894000	26416000	28498000	28317000	27901000	30583000	30393000	27663000	26705000	26827000	23453000	25802000	24684000	26099000	27588000	29640000	--	--
593.13	285.04	594.137	C30H26O13	[M-H]-	Luteolin-7-O-(6''-caffeoyl)rhamnoside	Flavonoids	Flavonoid	-	1	11063000	11408000	11640000	10403000	10367000	10633000	9213500	10690000	9303300	9336900	9631700	9645100	8797200	8539800	8189200	7375000	6921200	7259700	7619800	7361600	8419600	9960200	9426500	9673300	--	--
595.14	287.06	594.137	C30H26O13	[M+H]+	Kaempferol-3-O-(6''-p-Coumaroyl)glucoside (Tiliroside)	Flavonoids	Flavonols	20316-62-5	1	29248000	29054000	29474000	26771000	28173000	27485000	26218000	26544000	26192000	28327000	28960000	27061000	30426000	30093000	31918000	26947000	28063000	27510000	23246000	24206000	22101000	27648000	26179000	29383000	C17140	--
595.14	287.05	594.137	C30H26O13	[M+H]+	Kaempferol-3-O-(2''-p-Coumaroyl)galactoside	Flavonoids	Flavonols	-	1	9537900	8878800	9636400	8535100	8249400	8255700	8514900	8201300	7636700	9495100	8974500	9809100	11983000	12048000	10680000	8881000	8684700	8777000	7238400	8026000	7588800	8689500	9256100	8896500	--	--
595.17	577.16	594.158	C27H30O15	[M+H]+	Vitexin-2''-O-glucoside	Flavonoids	Flavonoid carbonoside	61360-94-9	1	910460	1111500	1070500	844490	735700	901420	964060	729080	892950	849490	824220	849560	984050	1116200	879130	926400	724300	853220	532610	541060	358500	770740	977890	1000800	C04024	ko00944
595.16	313.07	594.158	C27H30O15	[M+H]+	Saponarin(Isovitexin-7-O-glucoside)	Flavonoids	Flavonoid carbonoside	20310-89-8	1	8744000	8946300	9124900	9458200	8380700	9390000	8881900	8190000	8388500	7213100	10429000	8327000	9420300	8232300	8481300	8350700	7462700	8609400	5411900	5617400	5091500	8038800	7713400	7297000	C08064	--
595.17	433.12	594.158	C27H30O15	[M+H]+	4'-O-Glucosylvitexin	Flavonoids	Flavonoid carbonoside	38950-94-6	2	27465000	24442000	26988000	31800000	28568000	28483000	27693000	28182000	27442000	28398000	28212000	26615000	23300000	22715000	22402000	27240000	27538000	29793000	37515000	33673000	34386000	25203000	28726000	29939000	--	--
595.17	449.11	594.158	C27H30O15	[M+H]+	Luteolin-6-C-rhamnoside-7-O-glucoside	Flavonoids	Flavonoid carbonoside	-	1	966110	884450	940880	1018800	965260	1059100	948140	1170900	1208400	982190	923170	996710	927040	757820	767390	985020	993620	1086000	1431200	1301000	1148100	1034100	914790	891100	--	--
595.17	287.06	594.158	C27H30O15	[M+H]+	Luteolin-7-O-neohesperidoside (Lonicerin)	Flavonoids	Flavonoid	25694-72-8	1	76318	84733	76176	68421	73002	65794	73432	83395	57253	35690	92012	84995	90684	59279	92806	77187	47148	66074	47014	34021	62239	57846	51445	101610	C12630	ko00944
595.17	449.1	594.158	C27H30O15	[M+H]+	Luteolin-7-O-rutinoside	Flavonoids	Flavonoid	3563-98-2	1	815280	1326400	1539900	1027100	1183400	888920	1275000	1426200	883560	1348700	1261900	1576100	1113400	847160	1485100	1376600	1161300	1273800	952820	971170	840250	970030	1087700	1198400	--	--
595.17	287.05	594.158	C27H30O15	[M+H]+	Kaempferol-3-O-rutinoside(Nicotiflorin)	Flavonoids	Flavonols	17650-84-9	1	745730	763530	780770	818490	863680	909810	810280	771420	683740	788830	798610	757720	713010	738030	750010	808680	789750	755950	727320	594150	730630	874320	720850	844750	C21833	ko00944,ko01110
595.17	313.07	594.158	C27H30O15	[M+H]+	Isosaponarin(Isovitexin-4'-O-glucoside)	Flavonoids	Flavonoid carbonoside	19416-87-6	1	9164000	8720200	11308000	9944700	11248000	9585200	11540000	10482000	11205000	10693000	9197700	10440000	7400400	7420600	8955200	10192000	11575000	11120000	14162000	12244000	14318000	9777700	11016000	9927100	--	--
595.16	287.06	594.158	C27H30O15	[M+H]+	Kaempferol-3-O-neohesperidoside	Flavonoids	Flavonols	32602-81-6	1	85655	81830	71061	73336	100340	68699	77539	58389	86777	82952	115800	96429	103320	92987	84484	61602	76831	40839	52076	40060	62900	62184	70310	75355	--	--
595.17	457.2	594.158	C27H30O15	[M+H]+	Apigenin-6,8-di-C-glucoside (Vicenin-2)	Flavonoids	Flavonoid carbonoside	23666-13-9	1	4383400	4899700	3822400	4833700	3932300	4894300	4849100	4171400	4428400	4121500	5156600	3636500	3452700	3395700	3312100	4316000	3970700	4196900	8664800	7442000	4917300	4520400	5099000	4663800	C10195	--
595.17	433.12	594.158	C27H30O15	[M+H]+	"""Vitexin-2""""-O-galactoside"""	Flavonoids	Flavonoid carbonoside	-	1	25643000	23648000	23630000	23932000	26462000	21695000	22587000	24015000	25217000	22936000	26339000	22313000	19479000	22887000	24239000	21060000	21973000	20752000	16052000	16996000	14222000	22081000	24315000	20774000	--	--
593.19	285.08	594.195	C28H34O14	[M-H]-	Didymin (Isosakuranetin-7-O-rutinoside)	Flavonoids	Dihydroflavone	14259-47-3	2	11960000	11204000	11669000	9705000	10463000	10445000	9476700	9830400	10000000	10202000	8953800	9484600	8150200	8711500	7385400	8370500	6553200	7049800	7281000	7156500	7913500	8474900	8992500	8534500	--	--
597.14	303.05	596.138	C26H28O16	[M+H]+	Quercetin-3-O-sambubioside	Flavonoids	Flavonols	83048-35-5	3	262900	265380	288750	229120	313890	288020	227380	288420	238520	253390	261200	270010	140250	170690	159240	243800	219900	194190	207740	165240	175420	221830	274090	294950	C12637	ko00944
595.15	287.06	596.153	C30H28O13	[M-H]-	"""Eriodictyol-7-O-(6""""-O-p-coumaroyl)glucoside"""	Flavonoids	Dihydroflavone	-	3	319440	318770	298720	261000	295780	300370	271480	254380	307800	205080	205940	253740	213550	195140	227250	235830	195150	211160	196830	201060	209750	252240	235130	241100	--	--
595.17	287.06	596.174	C27H32O15	[M-H]-	Eriodictyol-7-O-Rutinoside (Eriocitrin)	Flavonoids	Dihydroflavone	13463-28-0	2	421780	329990	423740	398270	419170	458280	405820	391600	367120	322830	295830	283000	281850	245440	239140	396600	386170	377170	280310	282660	327550	338600	353860	354590	C09732	--
601.12	287.06	600.112	C28H24O15	[M+H]+	Kaempferol-3-O-(6''-galloyl)galactoside	Flavonoids	Flavonols	-	1	21667000	21348000	23753000	23559000	23938000	21022000	20917000	20585000	18434000	25109000	21414000	21918000	18829000	19824000	19202000	17281000	21176000	17816000	16562000	15942000	14184000	20448000	18671000	23026000	--	--
601.12	287.06	600.112	C28H24O15	[M+H]+	Kaempferol-3-O-(2''-galloyl)galactoside	Flavonoids	Flavonols	-	1	20892000	19523000	19951000	20882000	21912000	23059000	14847000	19536000	19568000	22072000	22626000	21383000	21913000	17945000	19727000	16969000	13941000	15583000	15336000	15451000	15045000	16122000	16923000	19470000	--	--
601.12	287.06	600.112	C28H24O15	[M+H]+	Kaempferol-3-O-(6''-galloyl)glucoside	Flavonoids	Flavonols	56317-05-6	1	6774000	8896700	9056600	8162700	8934200	7528000	9314600	7317000	8753800	8146900	9061100	7570900	6503700	6762800	6716200	7989400	7304400	7404800	8841900	6659300	7749700	7389500	7431200	8369000	--	--
601.12	439.09	602.127	C28H26O15	[M-H]-	"""Eriodictyol-7-O-(6""""-O-galloyl)glucoside"""	Flavonoids	Dihydroflavone	-	3	20016	17755	16983	25421	16654	17987	11602	21632	22636	14148	22020	39428	32775	24149	24232	25800	28037	19090	15415	21296	33384	17317	32456	20484	--	--
606.08	384.98	607.082	C17H27N3O17P2	[M-H]-	Uridine 5'-diphospho-N-acetylglucosamine	Nucleotides and derivatives	Nucleotides and derivatives	528-04-1	1	43778	69845	76276	53814	73938	58729	44019	64460	48575	78685	76850	59988	58628	52548	49049	65440	46101	54203	36373	42290	49145	61902	47217	64907	C00043	ko00520,ko01100
609.18	301	608.174	C28H32O15	[M+H]+	Diosmetin-7-O-rutinoside (Diosmin)*	Flavonoids	Dihydroflavone	520-27-4	3	501230	619290	588350	559310	586580	501040	587580	564620	561820	572390	394780	547130	513210	540230	521350	603310	652290	580850	646430	501810	526500	485040	606140	513510	C10039	--
609.18	301.07	608.174	C28H32O15	[M+H]+	Diosmetin-7-O-Neohesperidoside (Neodiosmin)*	Flavonoids	Dihydroflavone	38665-01-9	3	165890	181620	180360	183000	158740	179700	159700	171510	169860	162760	171810	169260	147490	163220	132120	154440	168350	158370	164370	148600	163460	191100	176900	201870	--	--
611.14	147.04	610.132	C30H26O14	[M+H]+	Quercetin-3-O-(6''-p-Coumaroyl)galactoside	Flavonoids	Flavonols	-	1	40894000	40827000	41941000	38306000	38350000	39162000	40822000	38829000	42098000	37128000	37144000	37527000	29107000	34330000	33680000	34786000	36191000	35661000	34506000	33499000	31499000	34727000	39143000	42131000	--	--
611.14	287.05	610.132	C30H26O14	[M+H]+	Gallocatechin-(4α→8)-gallocatechin	Flavonoids	Flavanols	-	3	313400	384050	360560	435180	363780	384170	433700	392960	426640	253000	281630	280010	175030	180190	140500	149520	225820	171890	197940	192980	186740	169530	273780	296830	--	--
611.14	147.04	610.132	C30H26O14	[M+H]+	Quercetin-3-O-(6''-p-Coumaroyl)glucoside	Flavonoids	Flavonols	-	1	2960400	3326900	3462500	2801700	2853800	2855600	2796700	3182300	2844100	3228700	3019700	3366600	2882300	3047500	2818600	3134300	2832100	2703500	2571900	2779600	2373500	2958200	3069600	2830100	--	--
611.16	449.11	610.153	C27H30O16	[M+H]+	Orientin-2''-O-galactoside	Flavonoids	Flavonoid carbonoside	-	2	3005900	3565100	3004700	2450000	3002400	4012500	3785200	4108500	3647100	2881700	3239000	3377400	1887500	2530100	2026500	1704000	2165700	2009300	1418900	1319600	1454700	2401500	2940000	2969800	--	--
611.16	465.1	610.153	C27H30O16	[M+H]+	Orientin-7-O-glucoside	Flavonoids	Flavonoid carbonoside	-	3	130750	135120	107340	171690	113440	166570	189740	136180	168790	105960	94351	181080	119560	104760	114980	115460	108840	116100	108670	90033	62106	194640	137570	160940	--	--
611.16	431.3	610.153	C27H30O16	[M+H]+	Isoorientin-7-O-glucoside	Flavonoids	Flavonoid carbonoside	-	2	169300	168390	203190	144820	168200	197620	185700	154480	170540	134770	161550	141010	112480	106570	102000	87134	89870	102250	66355	54001	63104	125830	170140	145660	--	--
611.16	593.2	610.153	C27H30O16	[M+H]+	Luteolin-6,8-di-C-glucoside	Flavonoids	Flavonoid carbonoside	29428-58-8	3	31540	40886	39543	60727	48707	31521	40270	53795	34682	46141	30644	43895	42214	34532	28866	44990	34526	36822	39100	52600	47356	30642	34113	60639	C10102	--
609.15	301	610.153	C27H30O16	[M-H]-	Quercetin-3-O-rutinoside (Rutin)	Flavonoids	Flavonols	153-18-4	1	15215000	17845000	13473000	15252000	12974000	10655000	14057000	13907000	14674000	13405000	14370000	12373000	9965000	11656000	10368000	11074000	12943000	11004000	12646000	9363200	10590000	13036000	10570000	12803000	C05625	ko00944,ko01100,ko01110
611.16	303.05	610.153	C27H30O16	[M+H]+	Quercetin-3-O-neohesperidoside	Flavonoids	Flavonols	117611-67-3	1	212700	101460	181890	230470	196970	183900	167980	183660	180190	164840	175830	256270	65720	109620	95880	152680	96196	154600	120610	131380	104610	173060	133650	165150	--	--
609.15	285.04	610.154	C27H30O16	[M-H]-	Kaempferol-3-O-sophoroside	Flavonoids	Flavonols	19895-95-5	3	641300	528140	590970	741130	527750	664910	568060	565580	568070	494560	534410	557450	365240	321600	362700	378660	442020	316650	417940	459020	409950	559540	507280	510170	C12634	ko00944
611.2	303.09	610.19	C28H34O15	[M+H]+	Hesperidin	Flavonoids	Dihydroflavone	520-26-3	2	486130	502420	297730	530050	450930	450030	300550	433730	337080	759020	459530	712140	687960	537500	526230	273460	262340	397470	332050	482760	356540	540780	563790	439380	C09755	--
613.12	147.04	612.112	C29H24O15	[M+H]+	1-O-Cinnamoyl-4,6-(S)-HHDP-β-D-glucose	Phenolic acids	Phenolic acids	-	3	67523	63545	67082	75782	65147	75205	78168	58828	57949	55284	47486	77846	57531	55992	73626	65039	75516	55852	53579	50395	50622	74463	51592	48018	--	--
611.15	306.07	612.152	C20H32N6O12S2	[M-H]-	Oxiglutatione	Amino acids and derivatives	Amino acids and derivatives	27025-41-8	1	521320	1041200	2050400	991520	1240800	384760	784990	1565900	756720	1301200	1193800	602480	749200	658690	457830	327560	233630	268920	533910	726980	1097000	733350	416250	819340	C00127	ko00480,ko01100
613.18	451.1	612.169	C27H32O16	[M+H]+	Eriodictyol-8-C-glucoside-4'-O-glucoside	Flavonoids	Dihydroflavone	-	3	179280	190200	185360	155230	167050	158200	184480	183660	193360	163950	182210	179910	113120	114600	129060	99649	114870	120110	78385	56330	70373	117940	161320	143300	--	--
613.12	169.01	614.127	C29H26O15	[M-H]-	1,6-Di-O-galloyl-2-O-Cinnamoyl-β-D-glucose	Phenolic acids	Phenolic acids	94356-17-9	1	28316	28279	32138	30397	28914	23458	30999	26578	29574	24293	38323	31313	42780	42394	30532	27286	27045	32173	34290	28023	26616	33341	26830	30667	--	--
617.11	303.05	616.106	C28H24O16	[M+H]+	Quercetin-3-O-(6''-galloyl)galactoside	Flavonoids	Flavonols	53171-28-1	1	10735000	10274000	10249000	9559900	9081000	9060900	9016000	9777200	10792000	8932900	9878800	10058000	9476300	9377500	9237900	8817300	8916000	8564200	5523300	6308900	5850200	8198500	7771800	9354800	--	--
617.11	315.07	616.106	C28H24O16	[M+H]+	Quercetin-3-O-(2''-galloyl)galactoside	Flavonoids	Flavonols	53209-27-1	2	2414800	2454300	2441800	2008900	2138400	1879600	2174500	2118100	2392900	1987900	2210000	2600200	2451400	2060000	2242100	2264500	1804700	1821000	1268200	1379700	1276700	2004300	2032900	1871500	--	--
617.11	153.02	616.106	C28H24O16	[M+H]+	Quercetin-3-O-(6''-galloyl)glucoside	Flavonoids	Flavonols	56316-75-7	2	9115400	10041000	10584000	8623600	7736500	8221700	8973400	9551300	9972400	9294500	9378400	8339000	7624300	9051300	8623200	8576900	8570400	8578700	4507500	4914900	4426900	8030200	7516700	7235600	--	--
625.18	317.06	624.162	C28H32O16	[M+H]+	Isorhamnetin-3-O-rutinoside (Narcissin)	Flavonoids	Flavonols	604-80-8	3	288900	414600	327170	311430	315960	361210	399810	341840	303620	335580	327940	357730	299740	241710	314990	432450	394880	448440	416890	307720	387260	379060	374150	379440	--	--
625.17	317.07	624.169	C28H32O16	[M+H]+	Isorhamnetin-3-O-neohespeidoside	Flavonoids	Flavonols	55033-90-4	1	313260	263000	319340	333170	311540	298250	392000	296340	363500	326160	359320	323450	325300	313510	267100	444310	459450	391620	372250	403880	389300	322890	378520	302770	--	--
625.18	463.13	624.169	C28H32O16	[M+H]+	Hispidulin-8-C-(2''-O-glucosyl)glucoside	Flavonoids	Flavonoid carbonoside	-	2	141490	121810	83295	122240	133180	110110	115480	109020	187810	103120	115510	140420	127170	83470	80021	130750	104480	97745	116940	106880	102650	98387	105550	108300	--	--
625.18	463.13	624.17	C28H32O16	[M+H]+	Chrysoeriol-6-C-glucoside-4'-O-glucoside	Flavonoids	Flavonoid carbonoside	-	2	115320	138200	141300	133990	168010	195300	131420	95847	105930	139730	94176	128120	142360	135330	149670	152090	102300	95482	101050	99620	88190	113280	131530	148270	--	--
627.15	303.05	626.148	C27H30O17	[M+H]+	Quercetin-5,4'-di-O-glucoside	Flavonoids	Flavonols	-	3	111090	133590	166490	113830	147650	148090	131750	115180	126050	139340	174460	121870	142180	153770	151170	144480	121720	137970	125520	139400	118130	104340	127340	135500	--	--
627.16	465.1	626.148	C27H30O17	[M+H]+	Quercetin-3-O-(2''-O-galactosyl)glucoside	Flavonoids	Flavonols	56782-99-1	3	460320	452890	517780	458150	418050	395890	542790	497140	440750	423550	446010	337380	383680	419370	408980	419020	412390	377140	323450	302330	329170	445180	415730	420680	--	--
627.16	303.1	626.148	C27H30O17	[M+H]+	6-Hydroxykaempferol-3,6-O-Diglucoside	Flavonoids	Flavonols	-	2	740380	624120	621030	725250	539810	699980	721000	699930	650590	599230	681040	411620	327390	274300	342780	392010	354780	285160	255240	230660	232240	592290	415010	414710	--	--
627.16	303.04	626.148	C27H30O17	[M+H]+	Quercetin-3-O-sophoroside (Baimaside)	Flavonoids	Flavonols	18609-17-1	3	810980	632130	665510	659150	663620	554280	712110	802390	646930	426460	556530	436810	383530	356660	303120	327900	374670	374660	264240	206220	300480	516090	484380	471420	C12667	ko00944
625.18	565.3	626.185	C28H34O16	[M-H]-	Hesperetin-5,7-di-O-glucoside	Flavonoids	Dihydroflavone	-	3	12198	14497	21797	19115	30408	12422	23893	19644	14309	17469	14229	16424	13599	8615.9	9883.6	8971.8	13566	17763	7549.6	20494	10306	10725	13943	17958	--	--
627.19	465.1	626.185	C28H34O16	[M+H]+	Hesperetin-8-C-glucoside-3'-O-glucoside	Flavonoids	Flavonoid carbonoside	-	2	52303	46388	52517	55617	51106	46213	56185	46247	52089	51692	53816	74110	84445	77556	72683	34311	35516	42940	43091	44119	42873	35667	42777	56304	--	--
629.12	163.04	628.106	C29H24O16	[M+H]+	1-O-p-Coumaroyl-4,6-(S)-HHDP-β-D-glucose	Phenolic acids	Phenolic acids	-	2	20538	16987	22292	9566.8	10880	20729	12077	17742	9019.5	12144	19301	11030	23668	20749	22853	17904	9863	10287	19466	32531	17252	8327.5	14787	23187	--	--
629.08	169	630.086	C28H22O17	[M-H]-	3,4,5-Tri-O-Galloylshikimic acid	Phenolic acids	Phenolic acids	-	3	46012	30002	42284	84542	49143	65284	88178	57136	42122	238490	255270	155060	112600	328110	348340	221300	273430	185710	272310	202200	133040	124730	220810	103880	--	--
629.11	169.01	630.122	C29H26O16	[M-H]-	1,6-Di-O-galloyl-2-O-p-coumaroyl-β-D-glucose	Phenolic acids	Phenolic acids	115713-49-0	3	62408	65511	93982	65986	42739	87028	59924	65575	46854	41817	43702	34760	13329	22592	27340	17797	21077	6215.5	31474	19290	21180	71163	39125	27134	--	--
633.07	301	634.079	C27H22O18	[M-H]-	Strictinin	Tannins	Tannin	517-46-4	2	7819500	10436000	8643800	5975000	5524900	7129400	6605000	6044700	5264400	8660600	8867600	9594900	18040000	18110000	16621000	9703300	10278000	10638000	6681900	7211600	7709700	9682000	10352000	9306200	--	--
633.07	275	634.081	C27H22O18	[M-H]-	1-O-Galloyl-4,6-(-)-hexahydroxydiphenoyl-D-glucose	Phenolic acids	Phenolic acids	126721-55-9	2	3197800	3265800	3152500	2466000	2489900	2215200	2705400	2219500	2462600	3127100	3094400	3474700	6408000	6642900	5890300	2998600	3559900	3354500	2813100	3105700	2574800	3983200	3665500	3677700	--	--
633.07	301	634.081	C27H22O18	[M-H]-	Isocorilagin	Tannins	Tannin	-	2	8095000	9246800	8828500	6115500	6523200	6072300	6324100	7177000	5751400	8399300	8621700	9113700	16184000	17378000	17531000	9605800	9405700	9942400	7642000	7951300	7842900	9790000	8787500	9204600	--	--
635.09	169.01	636.096	C27H24O18	[M-H]-	1,2,3-Tri-O-galloyl-D-glucose	Tannins	Tannin	-	1	13765	15492	34120	16459	30679	26756	37372	42106	32688	35836	30037	35964	58376	72472	73554	64783	55146	62966	71837	57159	31968	42085	32071	32820	--	--
639.19	331.08	638.184	C29H34O16	[M+H]+	Tricin-7-O-rutinoside*	Flavonoids	Flavonoid	-	3	58469	69097	87989	94764	75206	78706	71984	59966	63398	54571	56661	59683	55727	63589	61654	73133	59758	71558	77194	79935	77456	72059	56694	80962	--	--
637.18	475.14	638.184	C29H34O16	[M-H]-	β-Oxoacteoside	Phenolic acids	Phenolic acids	-	3	29764	35077	50379	53271	50359	29240	52696	54744	53671	27748	34070	47542	19572	14911	14330	28303	26899	40677	16322	29403	33707	39350	28814	31398	--	--
639.19	331.08	638.185	C29H34O16	[M+H]+	Tricin-7-O-neohesperidoside*	Flavonoids	Flavonoid	53766-40-8	3	77570	78110	64231	84716	74108	76117	76808	68625	58927	57531	58215	55267	41198	56640	66723	65776	71204	68324	76666	67113	82483	65262	77796	74632	--	--
659.2	331.08	658.19	C32H34O15	[M+H]+	Tricin-4'-O-(syringyl alcohol)ether-7-O-glucoside	Flavonoids	Flavonoid	-	2	15590	17744	17013	20935	19918	21453	20533	20205	23031	17306	16406	15006	12095	14205	11085	21877	19341	18433	30318	24171	20968	19519	17469	18882	--	--
659.2	331.08	658.19	C32H34O15	[M+H]+	Tricin-4'-O-(syringyl alcohol)ether-5-O-glucoside	Flavonoids	Flavonoid	-	3	21819	20312	14950	19445	25797	23007	23577	20302	21485	16597	23173	19503	10838	14406	19982	14830	18468	22556	23926	21270	16384	16982	18016	18732	--	--
658.85	482.93	659.861	C6H18O24P6	[M-H]-	Phytic acid	Organic acids	Organic acids	83-86-3	3	22516	17722	15842	14066	13839	13132	11224	11371	11242	9495.1	9225.5	9303.8	9242.4	8175.7	7931.9	7413.6	8109.7	7434.6	8596.5	9193	9829.8	8264.7	11051	10121	C01204	ko00562,ko01100,ko04070
659.13	169.01	660.133	C30H28O17	[M-H]-	1,6-Di-O-galloyl-2-O-Feruloyl-β-D-glucose	Phenolic acids	Phenolic acids	-	3	29557	49295	34527	45960	33939	45502	40198	24370	38689	35780	28699	45115	32187	32832	45691	50588	42813	30953	60479	57114	46875	26575	32134	33070	--	--
664.12	136.2	663.109	C21H27N7O14P2	[M+H]+	Nicotinic acid adenine dinucleotide	Nucleotides and derivatives	Nucleotides and derivatives	53-84-9	1	675110	933500	630400	1237400	570150	1051800	1332600	884910	752600	966460	1180500	1371900	2032800	918170	1886800	1583300	1274400	1522400	953760	1444400	1762400	557420	1694400	1606900	C00003	ko00190,ko00730,ko00760,ko01100
665.21	485.3	666.222	C24H42O21	[M-H]-	Nystose	Others	Saccharides and Alcohols	13133-07-8	1	12676	13222	25084	49720	54357	52097	20485	44768	29134	39314	30662	58824	6249.8	19126	8690	32538	11428	39642	22545	19454	16623	41739	26557	34622	--	--
665.21	341.11	666.222	C24H42O21	[M-H]-	Stachyose	Others	Saccharides and Alcohols	470-55-3	2	19819	24695	32171	58541	42443	43108	41301	36807	45538	42194	54090	38023	16658	22477	13509	36000	30206	31468	24010	25020	27488	48992	37970	30585	C01613	ko00052,ko01100
669.18	331.08	668.174	C33H32O15	[M+H]+	Tricin-7-O-(2''-feruloyl)glucoside	Flavonoids	Flavonoid	-	2	5070.7	3523.4	9215	5841.5	5269.2	6291.3	3790	5179.8	5060.5	4760.9	4860.8	4252.6	3893.2	3830.3	7859	5873.3	6073.5	10192	10706	7915.9	6961.9	4995.7	6024.1	5324.9	--	--
677.37	261.22	676.367	C33H56O14	[M+H]+	1-α-Linolenoyl-glycerol-2,3-di-O-glucoside	Lipids	Glycerol ester	-	1	23656	10656	16567	32541	17907	28701	49506	45011	61595	55314	109120	74015	46005	74220	58671	25408	29365	36771	52985	62663	34835	37437	56318	51108	--	--
677.37	261.22	676.367	C33H56O14	[M+H]+	2-α-Linolenoyl-glycerol-1,3-di-O-glucoside	Lipids	Glycerol ester	-	1	26508	26870	20770	104190	129990	91344	79769	74205	93945	266180	243610	204840	194240	215650	275850	78070	93215	112560	129370	186080	103530	121890	127710	148020	--	--
677.17	515.14	678.158	C34H30O15	[M-H]-	3,4,5-Tricaffeoylquinic acid	Phenolic acids	Phenolic acids	86632-03-3	3	29213	41512	32774	21777	34094	36251	14857	20465	19097	26570	30279	28455	11736	21654	23515	19195	14828	22224	18803	19233	14797	25642	23577	30829	--	--
679.39	263.24	678.383	C33H58O14	[M+H]+	1-Linoleoylglycerol-2,3-di-O-glucoside	Lipids	Glycerol ester	-	1	6765.5	7851.9	4441.6	16537	15056	10521	10020	9550.9	9975.5	13540	11444	13192	18748	26312	19433	15028	19691	18675	15461	18008	11031	14729	16378	9302.1	--	--
679.39	263.24	678.383	C33H58O14	[M+H]+	2-Linoleoylglycerol-1,3-di-O-glucoside	Lipids	Glycerol ester	-	1	4115.1	4034.8	6931.1	15750	12045	14325	14021	11595	10305	13867	13728	14509	14213	23469	18576	14731	13445	15514	15602	19400	16038	11540	10861	9064.7	--	--
689.21	331.08	688.2	C33H36O16	[M+H]+	Tricin-4'-O-(guaiacylglycerol)ether-7-O-glucoside	Flavonoids	Flavonoid	-	2	17708	13301	12950	10731	16633	12297	18670	13228	16596	5852.1	11654	11616	7048.8	10833	10813	14085	10591	9980.8	14969	12366	9116.8	15419	13459	9568.7	--	--
717.14	579.1	716.138	C36H28O16	[M+H]+	Theaflavin-3-gallate*	Tannins	Proanthocyanidins	30462-34-1	1	81481	82100	100010	157550	185730	195940	76869	72859	80344	210660	230490	275310	1439000	1468500	1332500	1241900	1395800	1381000	713180	687880	686430	722650	752130	672610	--	--
717.14	579.11	716.138	C36H28O16	[M+H]+	Theaflavin-3'-Gallate*	Tannins	Proanthocyanidins	28543-07-9	1	56469	55489	56692	115210	98433	128490	47186	41603	43546	147300	167140	164570	1005500	915060	888220	762280	792430	834780	459420	464870	405360	446270	476200	455060	--	--
741.2	147.3	740.195	C36H36O17	[M+H]+	Vitexin-7-O-(6''-p-coumaroyl)glucoside	Flavonoids	Flavonoid carbonoside	-	3	100860	114850	70743	63836	107800	127800	117130	105630	81777	94317	49772	89174	83914	62303	74548	92402	44866	56567	76490	71774	83810	82525	55066	79821	--	--
741.2	433.11	740.195	C36H36O17	[M+H]+	Isovitexin-2''-O-(6'''-p-coumaroyl)glucoside	Flavonoids	Flavonoid carbonoside	-	3	137780	119320	162450	158540	119880	136090	123640	149890	157720	114730	120540	65627	115340	69209	85642	118920	118130	114490	102990	99992	76112	99789	110180	93808	--	--
739.19	593.14	740.209	C33H40O19	[M-H]-	Luteolin-7-O-rutinoside-5-O-rhamnoside	Flavonoids	Flavonoid	-	1	10827	12309	12437	8361.6	9252	10126	8342.5	10542	8725.2	9271.6	11989	9174.2	8780.9	7901.5	10952	14799	8962	11013	15607	12464	18244	14841	13772	10674	--	--
741.23	433.12	740.209	C33H40O19	[M+H]+	Luteolin-7-O-(2''-O-rhamnosyl)rutinoside	Flavonoids	Flavonoid	-	3	55970	41382	43934	62460	52227	39192	55770	68208	36604	57466	50659	53041	22805	19154	38369	25959	27550	28656	25328	29590	18958	23310	32434	26894	--	--
741.22	433	740.216	C33H40O19	[M+H]+	Kaempferol-3-O-robinoside-7-O-rhamnoside (Robinin)	Flavonoids	Flavonols	301-19-9	2	63682	45531	43553	68888	47130	46009	49372	58402	74184	44102	64914	46707	30906	27874	22272	43537	37740	41598	19570	28662	37864	52393	49877	29304	C10178	--
742.1	620.1	743.075	C21H28N7O17P3	[M-H]-	NADP (Nicotinamide adenine dinucleotide phosphate)	Nucleotides and derivatives	Nucleotides and derivatives	53-59-8	3	200950	188910	336210	264960	416040	203030	195910	280340	152970	337580	276250	170780	232900	174690	145990	247490	119270	207850	95988	106050	104860	215520	168930	267360	C00006	ko00195,ko00480,ko00760,ko01100
753.13	301	754.138	C35H30O19	[M-H]-	3-Hydroxyphloretin-4'-O-[4'',6''-O-(S)-HHDP]-β-D-glucoside	Flavonoids	Chalcones	-	3	66601	91954	88085	80364	80749	101630	71037	67290	78994	64262	76644	75025	67859	65592	57993	59609	49236	57585	64456	66970	64637	74589	56325	58692	--	--
755.15	603.14	756.154	C35H32O19	[M-H]-	3-Hydroxyphloretin-4'-O-(4'',6''-di-O-galloyl)glucoside	Flavonoids	Chalcones	-	3	19070	17268	25409	22081	23053	24281	24184	24618	21775	23893	11667	26312	16613	22184	20088	23800	18402	19433	22487	13415	15248	23894	21615	18300	--	--
757.2	147.1	756.19	C36H36O18	[M+H]+	Isoorientin-7-O-(6''-p-coumaroyl)glucoside	Flavonoids	Flavonoid carbonoside	-	2	352240	389390	384370	351100	384900	370080	368590	375740	320080	422830	474330	371160	378960	416440	415680	395000	403040	348670	373260	320240	277290	360040	413890	353740	--	--
757.22	595.2	756.211	C33H40O20	[M+H]+	Apigenin-8-C-glucoside-7-O-Sophoroside	Flavonoids	Flavonoid carbonoside	-	3	123440	121940	127430	116810	142150	112180	115750	167820	135850	180120	161150	145670	220740	254250	256030	262560	314700	311730	264980	222120	232620	122770	204790	181030	--	--
757.22	433.11	756.211	C33H40O20	[M+H]+	kaempferol 3-O-β-glucopyranosyl (1 → 2)-β-galactopyranoside 7-O-α-rhamnopyranoside	Flavonoids	Flavonols	-	2	65114	71932	51691	51143	66906	63832	91586	75788	74767	72163	81721	55098	120530	155750	115860	140530	143280	154380	127150	98487	111560	89530	103530	99193	--	--
757.21	303.05	756.211	C33H40O20	[M+H]+	Quercetin-3-O-rutinoside-7-O-rhamnoside	Flavonoids	Flavonols	-	2	181260	115040	146080	118770	140580	169440	133620	189070	160790	159110	161570	163010	123070	128900	100180	102950	93488	95516	84872	78484	91850	154660	103800	118160	--	--
757.22	287.06	756.211	C33H40O20	[M+H]+	Kaempferol-3-O-(6''-Rhamnosyl-2''-Glucosyl)Glucoside (Camelliaside A)	Flavonoids	Flavonols	135095-52-2	1	35445000	36969000	38164000	35295000	35844000	32618000	33178000	31253000	31059000	35226000	34719000	34634000	32684000	31250000	28100000	33502000	34339000	34834000	28164000	28763000	30454000	32809000	30581000	36293000	--	--
771.21	147.04	770.206	C37H38O18	[M+H]+	Isorhamnetin-3-O-[2'''-O-(6''-p-coumaryl)glucosyl]rhamnoside	Flavonoids	Flavonols	-	3	44108	44135	48135	44771	38171	41661	43204	47059	41052	48727	29530	41107	37740	24989	25278	31283	29064	26395	35025	39093	31282	38459	35478	40658	--	--
773.21	303.05	772.206	C33H40O21	[M+H]+	Quercetin-7-O-rutinoside-4'-O-glucoside	Flavonoids	Flavonols	-	2	34925000	37787000	36155000	33270000	35292000	33651000	34290000	38148000	37391000	28449000	33831000	30101000	24229000	24484000	21470000	23660000	23272000	22745000	23295000	21012000	20492000	29183000	32622000	30042000	--	--
784.15	437	785.157	C27H33N9O15P2	[M-H]-	Riboflavin 5'-Adenosine Diphosphate	Nucleotides and derivatives	Nucleotides and derivatives	146-14-5	3	264340	369210	329480	284820	447770	235090	247140	237840	236470	295090	281520	262290	229560	211430	236340	228790	225820	214360	195470	226170	199040	207450	248550	203490	C00016	ko00740,ko01100,ko01110
809.12	301	810.128	C37H30O21	[M-H]-	1-O-Feruloyl-3-O-galloyl-4,6-(S)-HHDP-β-D-glucose	Phenolic acids	Phenolic acids	-	3	74568	46820	45252	39092	47143	44982	82034	67196	32186	78692	36921	32735	77782	41987	47898	41520	29194	29118	38516	18273	18188	43658	34188	70958	--	--
851.15	425.09	852.154	C43H32O19	[M-H]-	Theaflavate B;3'-O-(3,4,5-Trihydroxybenzoyl)	Tannins	Tannin	152542-70-6	1	17169000	16428000	17750000	13715000	15345000	17009000	15771000	13594000	15298000	21351000	19902000	20437000	21277000	23100000	18820000	14832000	13594000	15669000	15034000	14828000	14919000	16895000	15863000	17244000	--	--
865.2	713.2	866.206	C45H38O18	[M-H]-	Procyanidin C2	Tannins	Proanthocyanidins	37064-31-6	1	326050	438900	344620	454840	365990	464410	404840	454420	476360	430300	366730	355770	345080	328560	320250	297450	263930	292110	338500	339300	399020	307450	335890	374930	--	--
865.2	577.1	866.206	C45H38O18	[M-H]-	Procyanidin C1	Tannins	Proanthocyanidins	37064-30-5	1	318680	477550	413740	545060	434300	532710	386250	404310	537380	469520	477750	483030	396790	575790	434330	273060	273050	285650	398930	513860	530590	401760	360630	391700	C17624	--
865.2	407.1	866.206	C45H38O18	[M-H]-	Catechin-catechin-catechin	Flavonoids	Flavanols	-	1	545220	589700	623840	611930	744840	677360	545230	643490	801900	645500	560000	650140	565350	480770	513820	397480	419530	475190	632990	611800	720330	642500	515540	624620	--	--
869.16	731.12	868.149	C43H32O20	[M+H]+	Theaflavin-3,3'-di-O-gallate	Tannins	Proanthocyanidins	30462-35-2	1	42379	35913	40966	51198	42244	37422	35001	37917	27830	164720	168680	169480	1446300	1289900	1293000	1186500	1157000	1191000	862530	904960	806750	640440	721070	703910	--	--
883.17	139.04	882.164	C44H34O20	[M+H]+	Theaflavin-3-O-(3-O-methyl)gallate-3-gallate	Tannins	Proanthocyanidins	951755-29-4	2	6194.2	3689.6	5748.9	7230.8	4349.3	4525.5	4569.6	4147	4575.1	23100	18891	27301	280660	289120	273370	309100	382690	355060	231630	239700	208630	136820	125820	139520	--	--
903.26	287.06	902.248	C42H46O22	[M+H]+	Kaempferol-3-O-(6'''-p-Coumaroyl)glucosyl-(1→2)-Glucoside-7-O-Rhamnoside	Flavonoids	Flavonols	-	2	2886600	2911000	3623000	3392100	3396000	3307800	2758300	3455000	3052300	3856200	3206900	3798000	4410700	4179800	4610300	3164700	3154600	3530000	3856000	3607100	3977400	3023300	3428600	3875700	--	--
919.23	287.06	918.243	C42H46O23	[M+H]+	Kaempferol-3-O-(2'''-p-Coumaroyl)sophoroside-7-O-Glucoside	Flavonoids	Flavonols	-	3	74512	93349	61466	55728	92672	63708	70102	68814	86570	67627	59376	78381	28850	45828	27871	44948	40931	45181	42694	47927	45015	57900	44970	57397	--	--
935.25	303.05	934.238	C42H46O24	[M+H]+	Quercetin-3-O-(2'''-p-coumaroyl)sophoroside-7-O-glucoside	Flavonoids	Flavonols	-	2	175850	203140	188810	207810	199480	197540	226850	229930	203440	185230	176770	189950	82212	96853	96140	72442	97667	96030	126470	111280	112740	141730	164690	149560	--	--
955.11	633.08	956.113	C41H32O27	[M-H]-	Chebulinic acid	Tannins	Tannin	18942-26-2	3	7709.4	15886	15397	5780.5	8182.1	6763.2	9627.7	11121	8241.9	16446	28522	18834	41404	29562	36412	15871	15140	17992	14622	15126	15498	29681	14451	13631	--	--
